# Supplementary material for: Novel genes involved in the genetic architecture of temperament in Brahman cattle
Source: PLoS One. 2020 Aug 21;15(8):e0237825. doi: 10.1371/journal.pone.0237825 (PMC7446865; doi:10.1371/journal.pone.0237825)
Supplement: S1 Dataset — Contains the BTA, SNP identifier, genetic distance (morgans), base-pair position (bp units) of the SNPs analyzed. (TXT) [file pone.0237825.s001.txt]

0	ARS-BFGL-BAC-11718	0	0
0	ARS-BFGL-BAC-13111	0	0
0	ARS-BFGL-BAC-14460	0	0
0	ARS-BFGL-BAC-14806	0	0
0	ARS-BFGL-BAC-15464	0	0
0	ARS-BFGL-BAC-17596	0	0
0	ARS-BFGL-BAC-18252	0	0
0	ARS-BFGL-BAC-18857	0	0
0	ARS-BFGL-BAC-19353	0	0
0	ARS-BFGL-BAC-19376	0	0
0	ARS-BFGL-BAC-19440	0	0
0	ARS-BFGL-BAC-1991	0	0
0	ARS-BFGL-BAC-20057	0	0
0	ARS-BFGL-BAC-23887	0	0
0	ARS-BFGL-BAC-2446	0	0
0	ARS-BFGL-BAC-29190	0	0
0	ARS-BFGL-BAC-29266	0	0
0	ARS-BFGL-BAC-30035	0	0
0	ARS-BFGL-BAC-31025	0	0
0	ARS-BFGL-BAC-31487	0	0
0	ARS-BFGL-BAC-31698	0	0
0	ARS-BFGL-BAC-32700	0	0
0	ARS-BFGL-BAC-33314	0	0
0	ARS-BFGL-BAC-33349	0	0
0	ARS-BFGL-BAC-33662	0	0
0	ARS-BFGL-BAC-34029	0	0
0	ARS-BFGL-BAC-35318	0	0
0	ARS-BFGL-BAC-36257	0	0
0	ARS-BFGL-BAC-36902	0	0
0	ARS-BFGL-BAC-36969	0	0
0	ARS-BFGL-BAC-40066	0	0
0	ARS-BFGL-BAC-44189	0	0
0	ARS-BFGL-BAC-6363	0	0
0	ARS-BFGL-BAC-779	0	0
0	ARS-BFGL-BAC-8730	0	0
0	ARS-BFGL-NGS-100012	0	0
0	ARS-BFGL-NGS-100232	0	0
0	ARS-BFGL-NGS-100314	0	0
0	ARS-BFGL-NGS-100341	0	0
0	ARS-BFGL-NGS-100372	0	0
0	ARS-BFGL-NGS-100479	0	0
0	ARS-BFGL-NGS-100500	0	0
0	ARS-BFGL-NGS-10051	0	0
0	ARS-BFGL-NGS-100549	0	0
0	ARS-BFGL-NGS-100594	0	0
0	ARS-BFGL-NGS-100614	0	0
0	ARS-BFGL-NGS-100699	0	0
0	ARS-BFGL-NGS-100802	0	0
0	ARS-BFGL-NGS-100843	0	0
0	ARS-BFGL-NGS-100941	0	0
0	ARS-BFGL-NGS-101011	0	0
0	ARS-BFGL-NGS-101036	0	0
0	ARS-BFGL-NGS-101098	0	0
0	ARS-BFGL-NGS-101104	0	0
0	ARS-BFGL-NGS-101114	0	0
0	ARS-BFGL-NGS-101164	0	0
0	ARS-BFGL-NGS-101262	0	0
0	ARS-BFGL-NGS-101368	0	0
0	ARS-BFGL-NGS-101455	0	0
0	ARS-BFGL-NGS-10160	0	0
0	ARS-BFGL-NGS-101678	0	0
0	ARS-BFGL-NGS-101684	0	0
0	ARS-BFGL-NGS-101826	0	0
0	ARS-BFGL-NGS-101923	0	0
0	ARS-BFGL-NGS-10194	0	0
0	ARS-BFGL-NGS-101978	0	0
0	ARS-BFGL-NGS-10202	0	0
0	ARS-BFGL-NGS-102045	0	0
0	ARS-BFGL-NGS-102129	0	0
0	ARS-BFGL-NGS-102252	0	0
0	ARS-BFGL-NGS-102351	0	0
0	ARS-BFGL-NGS-102429	0	0
0	ARS-BFGL-NGS-102454	0	0
0	ARS-BFGL-NGS-102625	0	0
0	ARS-BFGL-NGS-102643	0	0
0	ARS-BFGL-NGS-102677	0	0
0	ARS-BFGL-NGS-102692	0	0
0	ARS-BFGL-NGS-102719	0	0
0	ARS-BFGL-NGS-102953	0	0
0	ARS-BFGL-NGS-102954	0	0
0	ARS-BFGL-NGS-103025	0	0
0	ARS-BFGL-NGS-103169	0	0
0	ARS-BFGL-NGS-103191	0	0
0	ARS-BFGL-NGS-103199	0	0
0	ARS-BFGL-NGS-103383	0	0
0	ARS-BFGL-NGS-103387	0	0
0	ARS-BFGL-NGS-103453	0	0
0	ARS-BFGL-NGS-103516	0	0
0	ARS-BFGL-NGS-103557	0	0
0	ARS-BFGL-NGS-103621	0	0
0	ARS-BFGL-NGS-103663	0	0
0	ARS-BFGL-NGS-103668	0	0
0	ARS-BFGL-NGS-103743	0	0
0	ARS-BFGL-NGS-103757	0	0
0	ARS-BFGL-NGS-103806	0	0
0	ARS-BFGL-NGS-103927	0	0
0	ARS-BFGL-NGS-104042	0	0
0	ARS-BFGL-NGS-104060	0	0
0	ARS-BFGL-NGS-104096	0	0
0	ARS-BFGL-NGS-104104	0	0
0	ARS-BFGL-NGS-104164	0	0
0	ARS-BFGL-NGS-104193	0	0
0	ARS-BFGL-NGS-104202	0	0
0	ARS-BFGL-NGS-104315	0	0
0	ARS-BFGL-NGS-104392	0	0
0	ARS-BFGL-NGS-104485	0	0
0	ARS-BFGL-NGS-104510	0	0
0	ARS-BFGL-NGS-104549	0	0
0	ARS-BFGL-NGS-10455	0	0
0	ARS-BFGL-NGS-10457	0	0
0	ARS-BFGL-NGS-104582	0	0
0	ARS-BFGL-NGS-104590	0	0
0	ARS-BFGL-NGS-104596	0	0
0	ARS-BFGL-NGS-104664	0	0
0	ARS-BFGL-NGS-104691	0	0
0	ARS-BFGL-NGS-104720	0	0
0	ARS-BFGL-NGS-105026	0	0
0	ARS-BFGL-NGS-105093	0	0
0	ARS-BFGL-NGS-105170	0	0
0	ARS-BFGL-NGS-105203	0	0
0	ARS-BFGL-NGS-105245	0	0
0	ARS-BFGL-NGS-10534	0	0
0	ARS-BFGL-NGS-105395	0	0
0	ARS-BFGL-NGS-105427	0	0
0	ARS-BFGL-NGS-105595	0	0
0	ARS-BFGL-NGS-105933	0	0
0	ARS-BFGL-NGS-106242	0	0
0	ARS-BFGL-NGS-106346	0	0
0	ARS-BFGL-NGS-106599	0	0
0	ARS-BFGL-NGS-106628	0	0
0	ARS-BFGL-NGS-106856	0	0
0	ARS-BFGL-NGS-106905	0	0
0	ARS-BFGL-NGS-106936	0	0
0	ARS-BFGL-NGS-106939	0	0
0	ARS-BFGL-NGS-107035	0	0
0	ARS-BFGL-NGS-107073	0	0
0	ARS-BFGL-NGS-107078	0	0
0	ARS-BFGL-NGS-10710	0	0
0	ARS-BFGL-NGS-107158	0	0
0	ARS-BFGL-NGS-107258	0	0
0	ARS-BFGL-NGS-107405	0	0
0	ARS-BFGL-NGS-107416	0	0
0	ARS-BFGL-NGS-107516	0	0
0	ARS-BFGL-NGS-107522	0	0
0	ARS-BFGL-NGS-107585	0	0
0	ARS-BFGL-NGS-107648	0	0
0	ARS-BFGL-NGS-108089	0	0
0	ARS-BFGL-NGS-108136	0	0
0	ARS-BFGL-NGS-108142	0	0
0	ARS-BFGL-NGS-108500	0	0
0	ARS-BFGL-NGS-108506	0	0
0	ARS-BFGL-NGS-108526	0	0
0	ARS-BFGL-NGS-108650	0	0
0	ARS-BFGL-NGS-1087	0	0
0	ARS-BFGL-NGS-108743	0	0
0	ARS-BFGL-NGS-108764	0	0
0	ARS-BFGL-NGS-108922	0	0
0	ARS-BFGL-NGS-108995	0	0
0	ARS-BFGL-NGS-109005	0	0
0	ARS-BFGL-NGS-109171	0	0
0	ARS-BFGL-NGS-10918	0	0
0	ARS-BFGL-NGS-109184	0	0
0	ARS-BFGL-NGS-109432	0	0
0	ARS-BFGL-NGS-109490	0	0
0	ARS-BFGL-NGS-109638	0	0
0	ARS-BFGL-NGS-109646	0	0
0	ARS-BFGL-NGS-109668	0	0
0	ARS-BFGL-NGS-109712	0	0
0	ARS-BFGL-NGS-109720	0	0
0	ARS-BFGL-NGS-109757	0	0
0	ARS-BFGL-NGS-109769	0	0
0	ARS-BFGL-NGS-109804	0	0
0	ARS-BFGL-NGS-109923	0	0
0	ARS-BFGL-NGS-109955	0	0
0	ARS-BFGL-NGS-109976	0	0
0	ARS-BFGL-NGS-109985	0	0
0	ARS-BFGL-NGS-110014	0	0
0	ARS-BFGL-NGS-110016	0	0
0	ARS-BFGL-NGS-110017	0	0
0	ARS-BFGL-NGS-110053	0	0
0	ARS-BFGL-NGS-110081	0	0
0	ARS-BFGL-NGS-110168	0	0
0	ARS-BFGL-NGS-110202	0	0
0	ARS-BFGL-NGS-110246	0	0
0	ARS-BFGL-NGS-110372	0	0
0	ARS-BFGL-NGS-110451	0	0
0	ARS-BFGL-NGS-110476	0	0
0	ARS-BFGL-NGS-110582	0	0
0	ARS-BFGL-NGS-110642	0	0
0	ARS-BFGL-NGS-110719	0	0
0	ARS-BFGL-NGS-110728	0	0
0	ARS-BFGL-NGS-110831	0	0
0	ARS-BFGL-NGS-110883	0	0
0	ARS-BFGL-NGS-110885	0	0
0	ARS-BFGL-NGS-110888	0	0
0	ARS-BFGL-NGS-110948	0	0
0	ARS-BFGL-NGS-110961	0	0
0	ARS-BFGL-NGS-11100	0	0
0	ARS-BFGL-NGS-111004	0	0
0	ARS-BFGL-NGS-111057	0	0
0	ARS-BFGL-NGS-111061	0	0
0	ARS-BFGL-NGS-111065	0	0
0	ARS-BFGL-NGS-111078	0	0
0	ARS-BFGL-NGS-111246	0	0
0	ARS-BFGL-NGS-111260	0	0
0	ARS-BFGL-NGS-11131	0	0
0	ARS-BFGL-NGS-111311	0	0
0	ARS-BFGL-NGS-111321	0	0
0	ARS-BFGL-NGS-111415	0	0
0	ARS-BFGL-NGS-111568	0	0
0	ARS-BFGL-NGS-111692	0	0
0	ARS-BFGL-NGS-111790	0	0
0	ARS-BFGL-NGS-111804	0	0
0	ARS-BFGL-NGS-111871	0	0
0	ARS-BFGL-NGS-111874	0	0
0	ARS-BFGL-NGS-111877	0	0
0	ARS-BFGL-NGS-111893	0	0
0	ARS-BFGL-NGS-112002	0	0
0	ARS-BFGL-NGS-112271	0	0
0	ARS-BFGL-NGS-112303	0	0
0	ARS-BFGL-NGS-112349	0	0
0	ARS-BFGL-NGS-112441	0	0
0	ARS-BFGL-NGS-112451	0	0
0	ARS-BFGL-NGS-112547	0	0
0	ARS-BFGL-NGS-112617	0	0
0	ARS-BFGL-NGS-112620	0	0
0	ARS-BFGL-NGS-11268	0	0
0	ARS-BFGL-NGS-11273	0	0
0	ARS-BFGL-NGS-112730	0	0
0	ARS-BFGL-NGS-112741	0	0
0	ARS-BFGL-NGS-112742	0	0
0	ARS-BFGL-NGS-112902	0	0
0	ARS-BFGL-NGS-112923	0	0
0	ARS-BFGL-NGS-113245	0	0
0	ARS-BFGL-NGS-113387	0	0
0	ARS-BFGL-NGS-113446	0	0
0	ARS-BFGL-NGS-113514	0	0
0	ARS-BFGL-NGS-113595	0	0
0	ARS-BFGL-NGS-113696	0	0
0	ARS-BFGL-NGS-113699	0	0
0	ARS-BFGL-NGS-113771	0	0
0	ARS-BFGL-NGS-113782	0	0
0	ARS-BFGL-NGS-113826	0	0
0	ARS-BFGL-NGS-113869	0	0
0	ARS-BFGL-NGS-113903	0	0
0	ARS-BFGL-NGS-113945	0	0
0	ARS-BFGL-NGS-114104	0	0
0	ARS-BFGL-NGS-114274	0	0
0	ARS-BFGL-NGS-114347	0	0
0	ARS-BFGL-NGS-114385	0	0
0	ARS-BFGL-NGS-114388	0	0
0	ARS-BFGL-NGS-114392	0	0
0	ARS-BFGL-NGS-114393	0	0
0	ARS-BFGL-NGS-114435	0	0
0	ARS-BFGL-NGS-114459	0	0
0	ARS-BFGL-NGS-114525	0	0
0	ARS-BFGL-NGS-114539	0	0
0	ARS-BFGL-NGS-11454	0	0
0	ARS-BFGL-NGS-114541	0	0
0	ARS-BFGL-NGS-114553	0	0
0	ARS-BFGL-NGS-114722	0	0
0	ARS-BFGL-NGS-114733	0	0
0	ARS-BFGL-NGS-114799	0	0
0	ARS-BFGL-NGS-114812	0	0
0	ARS-BFGL-NGS-114821	0	0
0	ARS-BFGL-NGS-114952	0	0
0	ARS-BFGL-NGS-115075	0	0
0	ARS-BFGL-NGS-115080	0	0
0	ARS-BFGL-NGS-115239	0	0
0	ARS-BFGL-NGS-115300	0	0
0	ARS-BFGL-NGS-115451	0	0
0	ARS-BFGL-NGS-115471	0	0
0	ARS-BFGL-NGS-115485	0	0
0	ARS-BFGL-NGS-115608	0	0
0	ARS-BFGL-NGS-115688	0	0
0	ARS-BFGL-NGS-115711	0	0
0	ARS-BFGL-NGS-115746	0	0
0	ARS-BFGL-NGS-115775	0	0
0	ARS-BFGL-NGS-115788	0	0
0	ARS-BFGL-NGS-115806	0	0
0	ARS-BFGL-NGS-115810	0	0
0	ARS-BFGL-NGS-115820	0	0
0	ARS-BFGL-NGS-115821	0	0
0	ARS-BFGL-NGS-115822	0	0
0	ARS-BFGL-NGS-115860	0	0
0	ARS-BFGL-NGS-115866	0	0
0	ARS-BFGL-NGS-115889	0	0
0	ARS-BFGL-NGS-115911	0	0
0	ARS-BFGL-NGS-115957	0	0
0	ARS-BFGL-NGS-116005	0	0
0	ARS-BFGL-NGS-116069	0	0
0	ARS-BFGL-NGS-116121	0	0
0	ARS-BFGL-NGS-116146	0	0
0	ARS-BFGL-NGS-116174	0	0
0	ARS-BFGL-NGS-11618	0	0
0	ARS-BFGL-NGS-116271	0	0
0	ARS-BFGL-NGS-116294	0	0
0	ARS-BFGL-NGS-116296	0	0
0	ARS-BFGL-NGS-116322	0	0
0	ARS-BFGL-NGS-116369	0	0
0	ARS-BFGL-NGS-116435	0	0
0	ARS-BFGL-NGS-116500	0	0
0	ARS-BFGL-NGS-116563	0	0
0	ARS-BFGL-NGS-116644	0	0
0	ARS-BFGL-NGS-116695	0	0
0	ARS-BFGL-NGS-116754	0	0
0	ARS-BFGL-NGS-116907	0	0
0	ARS-BFGL-NGS-116934	0	0
0	ARS-BFGL-NGS-116944	0	0
0	ARS-BFGL-NGS-116985	0	0
0	ARS-BFGL-NGS-117080	0	0
0	ARS-BFGL-NGS-117214	0	0
0	ARS-BFGL-NGS-117229	0	0
0	ARS-BFGL-NGS-117266	0	0
0	ARS-BFGL-NGS-117284	0	0
0	ARS-BFGL-NGS-117324	0	0
0	ARS-BFGL-NGS-117407	0	0
0	ARS-BFGL-NGS-11741	0	0
0	ARS-BFGL-NGS-117465	0	0
0	ARS-BFGL-NGS-117534	0	0
0	ARS-BFGL-NGS-117622	0	0
0	ARS-BFGL-NGS-117659	0	0
0	ARS-BFGL-NGS-117695	0	0
0	ARS-BFGL-NGS-117751	0	0
0	ARS-BFGL-NGS-117757	0	0
0	ARS-BFGL-NGS-117831	0	0
0	ARS-BFGL-NGS-117850	0	0
0	ARS-BFGL-NGS-117857	0	0
0	ARS-BFGL-NGS-117896	0	0
0	ARS-BFGL-NGS-117911	0	0
0	ARS-BFGL-NGS-117948	0	0
0	ARS-BFGL-NGS-118045	0	0
0	ARS-BFGL-NGS-118090	0	0
0	ARS-BFGL-NGS-118112	0	0
0	ARS-BFGL-NGS-118144	0	0
0	ARS-BFGL-NGS-118162	0	0
0	ARS-BFGL-NGS-118171	0	0
0	ARS-BFGL-NGS-118226	0	0
0	ARS-BFGL-NGS-118237	0	0
0	ARS-BFGL-NGS-118293	0	0
0	ARS-BFGL-NGS-118315	0	0
0	ARS-BFGL-NGS-118343	0	0
0	ARS-BFGL-NGS-118360	0	0
0	ARS-BFGL-NGS-118399	0	0
0	ARS-BFGL-NGS-118422	0	0
0	ARS-BFGL-NGS-118565	0	0
0	ARS-BFGL-NGS-118584	0	0
0	ARS-BFGL-NGS-118619	0	0
0	ARS-BFGL-NGS-118700	0	0
0	ARS-BFGL-NGS-11874	0	0
0	ARS-BFGL-NGS-11877	0	0
0	ARS-BFGL-NGS-118950	0	0
0	ARS-BFGL-NGS-118954	0	0
0	ARS-BFGL-NGS-118965	0	0
0	ARS-BFGL-NGS-119099	0	0
0	ARS-BFGL-NGS-119127	0	0
0	ARS-BFGL-NGS-119234	0	0
0	ARS-BFGL-NGS-119306	0	0
0	ARS-BFGL-NGS-119314	0	0
0	ARS-BFGL-NGS-11968	0	0
0	ARS-BFGL-NGS-119716	0	0
0	ARS-BFGL-NGS-119777	0	0
0	ARS-BFGL-NGS-119881	0	0
0	ARS-BFGL-NGS-119908	0	0
0	ARS-BFGL-NGS-12139	0	0
0	ARS-BFGL-NGS-12151	0	0
0	ARS-BFGL-NGS-12424	0	0
0	ARS-BFGL-NGS-12492	0	0
0	ARS-BFGL-NGS-12690	0	0
0	ARS-BFGL-NGS-12877	0	0
0	ARS-BFGL-NGS-12906	0	0
0	ARS-BFGL-NGS-12947	0	0
0	ARS-BFGL-NGS-13091	0	0
0	ARS-BFGL-NGS-13176	0	0
0	ARS-BFGL-NGS-13306	0	0
0	ARS-BFGL-NGS-1332	0	0
0	ARS-BFGL-NGS-13436	0	0
0	ARS-BFGL-NGS-13575	0	0
0	ARS-BFGL-NGS-13798	0	0
0	ARS-BFGL-NGS-14083	0	0
0	ARS-BFGL-NGS-14093	0	0
0	ARS-BFGL-NGS-14098	0	0
0	ARS-BFGL-NGS-14121	0	0
0	ARS-BFGL-NGS-14154	0	0
0	ARS-BFGL-NGS-14357	0	0
0	ARS-BFGL-NGS-14436	0	0
0	ARS-BFGL-NGS-14492	0	0
0	ARS-BFGL-NGS-1457	0	0
0	ARS-BFGL-NGS-14613	0	0
0	ARS-BFGL-NGS-14644	0	0
0	ARS-BFGL-NGS-14671	0	0
0	ARS-BFGL-NGS-14883	0	0
0	ARS-BFGL-NGS-14910	0	0
0	ARS-BFGL-NGS-14914	0	0
0	ARS-BFGL-NGS-14974	0	0
0	ARS-BFGL-NGS-15071	0	0
0	ARS-BFGL-NGS-15072	0	0
0	ARS-BFGL-NGS-15093	0	0
0	ARS-BFGL-NGS-1517	0	0
0	ARS-BFGL-NGS-152	0	0
0	ARS-BFGL-NGS-15215	0	0
0	ARS-BFGL-NGS-15313	0	0
0	ARS-BFGL-NGS-15330	0	0
0	ARS-BFGL-NGS-15485	0	0
0	ARS-BFGL-NGS-15574	0	0
0	ARS-BFGL-NGS-15866	0	0
0	ARS-BFGL-NGS-15914	0	0
0	ARS-BFGL-NGS-16000	0	0
0	ARS-BFGL-NGS-16338	0	0
0	ARS-BFGL-NGS-16680	0	0
0	ARS-BFGL-NGS-16731	0	0
0	ARS-BFGL-NGS-16794	0	0
0	ARS-BFGL-NGS-16829	0	0
0	ARS-BFGL-NGS-1695	0	0
0	ARS-BFGL-NGS-16951	0	0
0	ARS-BFGL-NGS-17084	0	0
0	ARS-BFGL-NGS-17152	0	0
0	ARS-BFGL-NGS-17203	0	0
0	ARS-BFGL-NGS-17212	0	0
0	ARS-BFGL-NGS-17227	0	0
0	ARS-BFGL-NGS-17429	0	0
0	ARS-BFGL-NGS-17478	0	0
0	ARS-BFGL-NGS-17506	0	0
0	ARS-BFGL-NGS-17598	0	0
0	ARS-BFGL-NGS-17607	0	0
0	ARS-BFGL-NGS-17641	0	0
0	ARS-BFGL-NGS-17648	0	0
0	ARS-BFGL-NGS-17851	0	0
0	ARS-BFGL-NGS-17854	0	0
0	ARS-BFGL-NGS-17887	0	0
0	ARS-BFGL-NGS-17889	0	0
0	ARS-BFGL-NGS-18031	0	0
0	ARS-BFGL-NGS-18050	0	0
0	ARS-BFGL-NGS-1808	0	0
0	ARS-BFGL-NGS-1812	0	0
0	ARS-BFGL-NGS-18151	0	0
0	ARS-BFGL-NGS-18716	0	0
0	ARS-BFGL-NGS-18790	0	0
0	ARS-BFGL-NGS-1888	0	0
0	ARS-BFGL-NGS-18928	0	0
0	ARS-BFGL-NGS-1913	0	0
0	ARS-BFGL-NGS-19136	0	0
0	ARS-BFGL-NGS-19198	0	0
0	ARS-BFGL-NGS-19206	0	0
0	ARS-BFGL-NGS-19402	0	0
0	ARS-BFGL-NGS-19442	0	0
0	ARS-BFGL-NGS-19469	0	0
0	ARS-BFGL-NGS-19572	0	0
0	ARS-BFGL-NGS-19632	0	0
0	ARS-BFGL-NGS-19655	0	0
0	ARS-BFGL-NGS-19710	0	0
0	ARS-BFGL-NGS-19723	0	0
0	ARS-BFGL-NGS-19762	0	0
0	ARS-BFGL-NGS-19872	0	0
0	ARS-BFGL-NGS-20081	0	0
0	ARS-BFGL-NGS-2011	0	0
0	ARS-BFGL-NGS-20197	0	0
0	ARS-BFGL-NGS-20343	0	0
0	ARS-BFGL-NGS-20350	0	0
0	ARS-BFGL-NGS-20354	0	0
0	ARS-BFGL-NGS-2048	0	0
0	ARS-BFGL-NGS-20506	0	0
0	ARS-BFGL-NGS-2067	0	0
0	ARS-BFGL-NGS-20758	0	0
0	ARS-BFGL-NGS-20827	0	0
0	ARS-BFGL-NGS-21001	0	0
0	ARS-BFGL-NGS-2103	0	0
0	ARS-BFGL-NGS-21081	0	0
0	ARS-BFGL-NGS-21162	0	0
0	ARS-BFGL-NGS-21226	0	0
0	ARS-BFGL-NGS-21252	0	0
0	ARS-BFGL-NGS-2133	0	0
0	ARS-BFGL-NGS-21330	0	0
0	ARS-BFGL-NGS-21566	0	0
0	ARS-BFGL-NGS-21638	0	0
0	ARS-BFGL-NGS-21658	0	0
0	ARS-BFGL-NGS-21715	0	0
0	ARS-BFGL-NGS-21780	0	0
0	ARS-BFGL-NGS-21918	0	0
0	ARS-BFGL-NGS-22109	0	0
0	ARS-BFGL-NGS-22171	0	0
0	ARS-BFGL-NGS-22265	0	0
0	ARS-BFGL-NGS-22284	0	0
0	ARS-BFGL-NGS-22438	0	0
0	ARS-BFGL-NGS-2331	0	0
0	ARS-BFGL-NGS-23315	0	0
0	ARS-BFGL-NGS-23431	0	0
0	ARS-BFGL-NGS-23491	0	0
0	ARS-BFGL-NGS-2356	0	0
0	ARS-BFGL-NGS-24039	0	0
0	ARS-BFGL-NGS-24225	0	0
0	ARS-BFGL-NGS-24295	0	0
0	ARS-BFGL-NGS-24358	0	0
0	ARS-BFGL-NGS-24368	0	0
0	ARS-BFGL-NGS-24413	0	0
0	ARS-BFGL-NGS-24667	0	0
0	ARS-BFGL-NGS-2467	0	0
0	ARS-BFGL-NGS-24797	0	0
0	ARS-BFGL-NGS-24800	0	0
0	ARS-BFGL-NGS-2501	0	0
0	ARS-BFGL-NGS-25066	0	0
0	ARS-BFGL-NGS-25071	0	0
0	ARS-BFGL-NGS-25089	0	0
0	ARS-BFGL-NGS-25175	0	0
0	ARS-BFGL-NGS-25179	0	0
0	ARS-BFGL-NGS-25220	0	0
0	ARS-BFGL-NGS-2525	0	0
0	ARS-BFGL-NGS-25278	0	0
0	ARS-BFGL-NGS-25292	0	0
0	ARS-BFGL-NGS-25368	0	0
0	ARS-BFGL-NGS-25510	0	0
0	ARS-BFGL-NGS-25579	0	0
0	ARS-BFGL-NGS-25631	0	0
0	ARS-BFGL-NGS-25836	0	0
0	ARS-BFGL-NGS-25983	0	0
0	ARS-BFGL-NGS-26331	0	0
0	ARS-BFGL-NGS-26350	0	0
0	ARS-BFGL-NGS-26402	0	0
0	ARS-BFGL-NGS-26618	0	0
0	ARS-BFGL-NGS-26723	0	0
0	ARS-BFGL-NGS-26772	0	0
0	ARS-BFGL-NGS-26784	0	0
0	ARS-BFGL-NGS-26893	0	0
0	ARS-BFGL-NGS-27334	0	0
0	ARS-BFGL-NGS-27581	0	0
0	ARS-BFGL-NGS-27890	0	0
0	ARS-BFGL-NGS-27900	0	0
0	ARS-BFGL-NGS-27941	0	0
0	ARS-BFGL-NGS-28049	0	0
0	ARS-BFGL-NGS-28132	0	0
0	ARS-BFGL-NGS-28227	0	0
0	ARS-BFGL-NGS-28271	0	0
0	ARS-BFGL-NGS-28338	0	0
0	ARS-BFGL-NGS-28372	0	0
0	ARS-BFGL-NGS-28374	0	0
0	ARS-BFGL-NGS-28402	0	0
0	ARS-BFGL-NGS-28524	0	0
0	ARS-BFGL-NGS-28815	0	0
0	ARS-BFGL-NGS-29060	0	0
0	ARS-BFGL-NGS-29084	0	0
0	ARS-BFGL-NGS-29300	0	0
0	ARS-BFGL-NGS-29341	0	0
0	ARS-BFGL-NGS-29400	0	0
0	ARS-BFGL-NGS-29436	0	0
0	ARS-BFGL-NGS-2945	0	0
0	ARS-BFGL-NGS-29453	0	0
0	ARS-BFGL-NGS-29577	0	0
0	ARS-BFGL-NGS-29650	0	0
0	ARS-BFGL-NGS-29754	0	0
0	ARS-BFGL-NGS-29794	0	0
0	ARS-BFGL-NGS-29922	0	0
0	ARS-BFGL-NGS-30033	0	0
0	ARS-BFGL-NGS-30034	0	0
0	ARS-BFGL-NGS-30081	0	0
0	ARS-BFGL-NGS-30266	0	0
0	ARS-BFGL-NGS-30427	0	0
0	ARS-BFGL-NGS-30528	0	0
0	ARS-BFGL-NGS-30983	0	0
0	ARS-BFGL-NGS-31130	0	0
0	ARS-BFGL-NGS-31232	0	0
0	ARS-BFGL-NGS-31234	0	0
0	ARS-BFGL-NGS-31235	0	0
0	ARS-BFGL-NGS-31287	0	0
0	ARS-BFGL-NGS-31416	0	0
0	ARS-BFGL-NGS-31479	0	0
0	ARS-BFGL-NGS-31491	0	0
0	ARS-BFGL-NGS-31515	0	0
0	ARS-BFGL-NGS-31544	0	0
0	ARS-BFGL-NGS-31585	0	0
0	ARS-BFGL-NGS-31631	0	0
0	ARS-BFGL-NGS-3169	0	0
0	ARS-BFGL-NGS-31728	0	0
0	ARS-BFGL-NGS-31744	0	0
0	ARS-BFGL-NGS-32057	0	0
0	ARS-BFGL-NGS-32106	0	0
0	ARS-BFGL-NGS-32185	0	0
0	ARS-BFGL-NGS-32382	0	0
0	ARS-BFGL-NGS-32567	0	0
0	ARS-BFGL-NGS-32657	0	0
0	ARS-BFGL-NGS-32737	0	0
0	ARS-BFGL-NGS-32812	0	0
0	ARS-BFGL-NGS-32977	0	0
0	ARS-BFGL-NGS-33007	0	0
0	ARS-BFGL-NGS-33258	0	0
0	ARS-BFGL-NGS-33448	0	0
0	ARS-BFGL-NGS-33535	0	0
0	ARS-BFGL-NGS-33671	0	0
0	ARS-BFGL-NGS-33700	0	0
0	ARS-BFGL-NGS-33908	0	0
0	ARS-BFGL-NGS-34294	0	0
0	ARS-BFGL-NGS-34383	0	0
0	ARS-BFGL-NGS-34412	0	0
0	ARS-BFGL-NGS-34464	0	0
0	ARS-BFGL-NGS-34508	0	0
0	ARS-BFGL-NGS-34568	0	0
0	ARS-BFGL-NGS-34686	0	0
0	ARS-BFGL-NGS-34749	0	0
0	ARS-BFGL-NGS-34807	0	0
0	ARS-BFGL-NGS-34923	0	0
0	ARS-BFGL-NGS-35142	0	0
0	ARS-BFGL-NGS-35193	0	0
0	ARS-BFGL-NGS-35261	0	0
0	ARS-BFGL-NGS-35388	0	0
0	ARS-BFGL-NGS-35391	0	0
0	ARS-BFGL-NGS-35436	0	0
0	ARS-BFGL-NGS-3579	0	0
0	ARS-BFGL-NGS-35818	0	0
0	ARS-BFGL-NGS-35892	0	0
0	ARS-BFGL-NGS-35935	0	0
0	ARS-BFGL-NGS-35956	0	0
0	ARS-BFGL-NGS-36064	0	0
0	ARS-BFGL-NGS-36449	0	0
0	ARS-BFGL-NGS-36537	0	0
0	ARS-BFGL-NGS-36647	0	0
0	ARS-BFGL-NGS-36767	0	0
0	ARS-BFGL-NGS-36803	0	0
0	ARS-BFGL-NGS-36892	0	0
0	ARS-BFGL-NGS-37158	0	0
0	ARS-BFGL-NGS-37322	0	0
0	ARS-BFGL-NGS-37343	0	0
0	ARS-BFGL-NGS-37417	0	0
0	ARS-BFGL-NGS-37438	0	0
0	ARS-BFGL-NGS-37647	0	0
0	ARS-BFGL-NGS-37809	0	0
0	ARS-BFGL-NGS-37828	0	0
0	ARS-BFGL-NGS-37846	0	0
0	ARS-BFGL-NGS-3785	0	0
0	ARS-BFGL-NGS-37901	0	0
0	ARS-BFGL-NGS-37942	0	0
0	ARS-BFGL-NGS-37982	0	0
0	ARS-BFGL-NGS-38000	0	0
0	ARS-BFGL-NGS-38098	0	0
0	ARS-BFGL-NGS-38261	0	0
0	ARS-BFGL-NGS-38345	0	0
0	ARS-BFGL-NGS-38347	0	0
0	ARS-BFGL-NGS-38386	0	0
0	ARS-BFGL-NGS-38434	0	0
0	ARS-BFGL-NGS-38779	0	0
0	ARS-BFGL-NGS-3885	0	0
0	ARS-BFGL-NGS-38953	0	0
0	ARS-BFGL-NGS-39126	0	0
0	ARS-BFGL-NGS-39279	0	0
0	ARS-BFGL-NGS-39459	0	0
0	ARS-BFGL-NGS-39469	0	0
0	ARS-BFGL-NGS-39709	0	0
0	ARS-BFGL-NGS-39750	0	0
0	ARS-BFGL-NGS-3977	0	0
0	ARS-BFGL-NGS-39835	0	0
0	ARS-BFGL-NGS-39839	0	0
0	ARS-BFGL-NGS-40011	0	0
0	ARS-BFGL-NGS-40052	0	0
0	ARS-BFGL-NGS-4015	0	0
0	ARS-BFGL-NGS-40507	0	0
0	ARS-BFGL-NGS-40554	0	0
0	ARS-BFGL-NGS-40750	0	0
0	ARS-BFGL-NGS-40776	0	0
0	ARS-BFGL-NGS-41209	0	0
0	ARS-BFGL-NGS-41218	0	0
0	ARS-BFGL-NGS-41243	0	0
0	ARS-BFGL-NGS-41269	0	0
0	ARS-BFGL-NGS-41280	0	0
0	ARS-BFGL-NGS-41285	0	0
0	ARS-BFGL-NGS-41309	0	0
0	ARS-BFGL-NGS-41313	0	0
0	ARS-BFGL-NGS-41356	0	0
0	ARS-BFGL-NGS-41363	0	0
0	ARS-BFGL-NGS-41418	0	0
0	ARS-BFGL-NGS-41612	0	0
0	ARS-BFGL-NGS-41788	0	0
0	ARS-BFGL-NGS-41853	0	0
0	ARS-BFGL-NGS-42002	0	0
0	ARS-BFGL-NGS-42021	0	0
0	ARS-BFGL-NGS-42178	0	0
0	ARS-BFGL-NGS-42222	0	0
0	ARS-BFGL-NGS-42226	0	0
0	ARS-BFGL-NGS-42405	0	0
0	ARS-BFGL-NGS-4243	0	0
0	ARS-BFGL-NGS-42664	0	0
0	ARS-BFGL-NGS-42677	0	0
0	ARS-BFGL-NGS-42702	0	0
0	ARS-BFGL-NGS-42888	0	0
0	ARS-BFGL-NGS-42897	0	0
0	ARS-BFGL-NGS-42898	0	0
0	ARS-BFGL-NGS-42964	0	0
0	ARS-BFGL-NGS-42980	0	0
0	ARS-BFGL-NGS-4312	0	0
0	ARS-BFGL-NGS-43296	0	0
0	ARS-BFGL-NGS-43536	0	0
0	ARS-BFGL-NGS-43737	0	0
0	ARS-BFGL-NGS-43857	0	0
0	ARS-BFGL-NGS-4387	0	0
0	ARS-BFGL-NGS-43938	0	0
0	ARS-BFGL-NGS-43946	0	0
0	ARS-BFGL-NGS-44026	0	0
0	ARS-BFGL-NGS-44080	0	0
0	ARS-BFGL-NGS-44247	0	0
0	ARS-BFGL-NGS-4428	0	0
0	ARS-BFGL-NGS-44611	0	0
0	ARS-BFGL-NGS-45087	0	0
0	ARS-BFGL-NGS-45457	0	0
0	ARS-BFGL-NGS-45601	0	0
0	ARS-BFGL-NGS-45644	0	0
0	ARS-BFGL-NGS-45683	0	0
0	ARS-BFGL-NGS-4661	0	0
0	ARS-BFGL-NGS-4700	0	0
0	ARS-BFGL-NGS-4838	0	0
0	ARS-BFGL-NGS-48897	0	0
0	ARS-BFGL-NGS-4903	0	0
0	ARS-BFGL-NGS-50038	0	0
0	ARS-BFGL-NGS-50051	0	0
0	ARS-BFGL-NGS-50848	0	0
0	ARS-BFGL-NGS-50954	0	0
0	ARS-BFGL-NGS-51061	0	0
0	ARS-BFGL-NGS-5114	0	0
0	ARS-BFGL-NGS-5136	0	0
0	ARS-BFGL-NGS-5216	0	0
0	ARS-BFGL-NGS-52513	0	0
0	ARS-BFGL-NGS-52549	0	0
0	ARS-BFGL-NGS-5283	0	0
0	ARS-BFGL-NGS-52883	0	0
0	ARS-BFGL-NGS-52947	0	0
0	ARS-BFGL-NGS-53304	0	0
0	ARS-BFGL-NGS-53564	0	0
0	ARS-BFGL-NGS-53579	0	0
0	ARS-BFGL-NGS-53928	0	0
0	ARS-BFGL-NGS-5419	0	0
0	ARS-BFGL-NGS-54215	0	0
0	ARS-BFGL-NGS-54247	0	0
0	ARS-BFGL-NGS-54341	0	0
0	ARS-BFGL-NGS-54377	0	0
0	ARS-BFGL-NGS-54789	0	0
0	ARS-BFGL-NGS-55038	0	0
0	ARS-BFGL-NGS-5504	0	0
0	ARS-BFGL-NGS-5557	0	0
0	ARS-BFGL-NGS-55625	0	0
0	ARS-BFGL-NGS-55786	0	0
0	ARS-BFGL-NGS-5595	0	0
0	ARS-BFGL-NGS-56148	0	0
0	ARS-BFGL-NGS-56312	0	0
0	ARS-BFGL-NGS-56575	0	0
0	ARS-BFGL-NGS-57668	0	0
0	ARS-BFGL-NGS-57675	0	0
0	ARS-BFGL-NGS-57821	0	0
0	ARS-BFGL-NGS-5832	0	0
0	ARS-BFGL-NGS-58321	0	0
0	ARS-BFGL-NGS-58346	0	0
0	ARS-BFGL-NGS-58357	0	0
0	ARS-BFGL-NGS-58892	0	0
0	ARS-BFGL-NGS-59041	0	0
0	ARS-BFGL-NGS-59105	0	0
0	ARS-BFGL-NGS-59120	0	0
0	ARS-BFGL-NGS-59701	0	0
0	ARS-BFGL-NGS-60021	0	0
0	ARS-BFGL-NGS-60312	0	0
0	ARS-BFGL-NGS-6038	0	0
0	ARS-BFGL-NGS-60445	0	0
0	ARS-BFGL-NGS-60509	0	0
0	ARS-BFGL-NGS-60692	0	0
0	ARS-BFGL-NGS-60707	0	0
0	ARS-BFGL-NGS-6072	0	0
0	ARS-BFGL-NGS-60987	0	0
0	ARS-BFGL-NGS-61102	0	0
0	ARS-BFGL-NGS-61134	0	0
0	ARS-BFGL-NGS-61452	0	0
0	ARS-BFGL-NGS-6151	0	0
0	ARS-BFGL-NGS-6176	0	0
0	ARS-BFGL-NGS-61793	0	0
0	ARS-BFGL-NGS-61800	0	0
0	ARS-BFGL-NGS-62077	0	0
0	ARS-BFGL-NGS-6218	0	0
0	ARS-BFGL-NGS-62241	0	0
0	ARS-BFGL-NGS-62273	0	0
0	ARS-BFGL-NGS-62294	0	0
0	ARS-BFGL-NGS-62792	0	0
0	ARS-BFGL-NGS-62826	0	0
0	ARS-BFGL-NGS-62923	0	0
0	ARS-BFGL-NGS-63031	0	0
0	ARS-BFGL-NGS-63224	0	0
0	ARS-BFGL-NGS-63961	0	0
0	ARS-BFGL-NGS-64128	0	0
0	ARS-BFGL-NGS-64272	0	0
0	ARS-BFGL-NGS-64276	0	0
0	ARS-BFGL-NGS-64320	0	0
0	ARS-BFGL-NGS-6438	0	0
0	ARS-BFGL-NGS-64546	0	0
0	ARS-BFGL-NGS-64672	0	0
0	ARS-BFGL-NGS-64799	0	0
0	ARS-BFGL-NGS-64956	0	0
0	ARS-BFGL-NGS-65082	0	0
0	ARS-BFGL-NGS-65105	0	0
0	ARS-BFGL-NGS-65373	0	0
0	ARS-BFGL-NGS-65409	0	0
0	ARS-BFGL-NGS-65586	0	0
0	ARS-BFGL-NGS-65636	0	0
0	ARS-BFGL-NGS-65726	0	0
0	ARS-BFGL-NGS-65805	0	0
0	ARS-BFGL-NGS-65959	0	0
0	ARS-BFGL-NGS-66016	0	0
0	ARS-BFGL-NGS-66111	0	0
0	ARS-BFGL-NGS-66371	0	0
0	ARS-BFGL-NGS-67260	0	0
0	ARS-BFGL-NGS-67433	0	0
0	ARS-BFGL-NGS-67613	0	0
0	ARS-BFGL-NGS-67848	0	0
0	ARS-BFGL-NGS-68143	0	0
0	ARS-BFGL-NGS-68709	0	0
0	ARS-BFGL-NGS-69038	0	0
0	ARS-BFGL-NGS-69065	0	0
0	ARS-BFGL-NGS-6911	0	0
0	ARS-BFGL-NGS-69121	0	0
0	ARS-BFGL-NGS-69626	0	0
0	ARS-BFGL-NGS-69648	0	0
0	ARS-BFGL-NGS-6970	0	0
0	ARS-BFGL-NGS-69700	0	0
0	ARS-BFGL-NGS-69831	0	0
0	ARS-BFGL-NGS-69903	0	0
0	ARS-BFGL-NGS-69957	0	0
0	ARS-BFGL-NGS-70160	0	0
0	ARS-BFGL-NGS-70327	0	0
0	ARS-BFGL-NGS-70477	0	0
0	ARS-BFGL-NGS-70490	0	0
0	ARS-BFGL-NGS-70679	0	0
0	ARS-BFGL-NGS-7076	0	0
0	ARS-BFGL-NGS-70987	0	0
0	ARS-BFGL-NGS-71080	0	0
0	ARS-BFGL-NGS-71202	0	0
0	ARS-BFGL-NGS-71850	0	0
0	ARS-BFGL-NGS-71972	0	0
0	ARS-BFGL-NGS-71975	0	0
0	ARS-BFGL-NGS-72057	0	0
0	ARS-BFGL-NGS-72514	0	0
0	ARS-BFGL-NGS-72769	0	0
0	ARS-BFGL-NGS-72995	0	0
0	ARS-BFGL-NGS-73023	0	0
0	ARS-BFGL-NGS-73087	0	0
0	ARS-BFGL-NGS-7310	0	0
0	ARS-BFGL-NGS-73119	0	0
0	ARS-BFGL-NGS-73221	0	0
0	ARS-BFGL-NGS-73455	0	0
0	ARS-BFGL-NGS-73571	0	0
0	ARS-BFGL-NGS-73655	0	0
0	ARS-BFGL-NGS-73679	0	0
0	ARS-BFGL-NGS-74330	0	0
0	ARS-BFGL-NGS-7438	0	0
0	ARS-BFGL-NGS-75099	0	0
0	ARS-BFGL-NGS-75337	0	0
0	ARS-BFGL-NGS-75365	0	0
0	ARS-BFGL-NGS-75444	0	0
0	ARS-BFGL-NGS-75543	0	0
0	ARS-BFGL-NGS-75769	0	0
0	ARS-BFGL-NGS-76146	0	0
0	ARS-BFGL-NGS-76174	0	0
0	ARS-BFGL-NGS-76242	0	0
0	ARS-BFGL-NGS-76278	0	0
0	ARS-BFGL-NGS-76328	0	0
0	ARS-BFGL-NGS-76390	0	0
0	ARS-BFGL-NGS-76396	0	0
0	ARS-BFGL-NGS-76864	0	0
0	ARS-BFGL-NGS-77121	0	0
0	ARS-BFGL-NGS-77601	0	0
0	ARS-BFGL-NGS-77775	0	0
0	ARS-BFGL-NGS-78013	0	0
0	ARS-BFGL-NGS-78172	0	0
0	ARS-BFGL-NGS-78474	0	0
0	ARS-BFGL-NGS-7897	0	0
0	ARS-BFGL-NGS-79094	0	0
0	ARS-BFGL-NGS-79199	0	0
0	ARS-BFGL-NGS-79338	0	0
0	ARS-BFGL-NGS-79492	0	0
0	ARS-BFGL-NGS-7971	0	0
0	ARS-BFGL-NGS-79716	0	0
0	ARS-BFGL-NGS-79766	0	0
0	ARS-BFGL-NGS-79832	0	0
0	ARS-BFGL-NGS-79944	0	0
0	ARS-BFGL-NGS-79958	0	0
0	ARS-BFGL-NGS-80214	0	0
0	ARS-BFGL-NGS-80555	0	0
0	ARS-BFGL-NGS-81045	0	0
0	ARS-BFGL-NGS-81322	0	0
0	ARS-BFGL-NGS-81524	0	0
0	ARS-BFGL-NGS-81673	0	0
0	ARS-BFGL-NGS-81795	0	0
0	ARS-BFGL-NGS-820	0	0
0	ARS-BFGL-NGS-82122	0	0
0	ARS-BFGL-NGS-82228	0	0
0	ARS-BFGL-NGS-82304	0	0
0	ARS-BFGL-NGS-82310	0	0
0	ARS-BFGL-NGS-82540	0	0
0	ARS-BFGL-NGS-82575	0	0
0	ARS-BFGL-NGS-8275	0	0
0	ARS-BFGL-NGS-82968	0	0
0	ARS-BFGL-NGS-83234	0	0
0	ARS-BFGL-NGS-83316	0	0
0	ARS-BFGL-NGS-83376	0	0
0	ARS-BFGL-NGS-83571	0	0
0	ARS-BFGL-NGS-83728	0	0
0	ARS-BFGL-NGS-83934	0	0
0	ARS-BFGL-NGS-8401	0	0
0	ARS-BFGL-NGS-84091	0	0
0	ARS-BFGL-NGS-84180	0	0
0	ARS-BFGL-NGS-84321	0	0
0	ARS-BFGL-NGS-8433	0	0
0	ARS-BFGL-NGS-84420	0	0
0	ARS-BFGL-NGS-84780	0	0
0	ARS-BFGL-NGS-84893	0	0
0	ARS-BFGL-NGS-85245	0	0
0	ARS-BFGL-NGS-85269	0	0
0	ARS-BFGL-NGS-85297	0	0
0	ARS-BFGL-NGS-85383	0	0
0	ARS-BFGL-NGS-8631	0	0
0	ARS-BFGL-NGS-86525	0	0
0	ARS-BFGL-NGS-86767	0	0
0	ARS-BFGL-NGS-8753	0	0
0	ARS-BFGL-NGS-87614	0	0
0	ARS-BFGL-NGS-87787	0	0
0	ARS-BFGL-NGS-87868	0	0
0	ARS-BFGL-NGS-88060	0	0
0	ARS-BFGL-NGS-88133	0	0
0	ARS-BFGL-NGS-88229	0	0
0	ARS-BFGL-NGS-8832	0	0
0	ARS-BFGL-NGS-884	0	0
0	ARS-BFGL-NGS-89678	0	0
0	ARS-BFGL-NGS-89733	0	0
0	ARS-BFGL-NGS-89773	0	0
0	ARS-BFGL-NGS-90410	0	0
0	ARS-BFGL-NGS-90759	0	0
0	ARS-BFGL-NGS-91026	0	0
0	ARS-BFGL-NGS-91532	0	0
0	ARS-BFGL-NGS-91745	0	0
0	ARS-BFGL-NGS-91937	0	0
0	ARS-BFGL-NGS-92434	0	0
0	ARS-BFGL-NGS-92522	0	0
0	ARS-BFGL-NGS-9271	0	0
0	ARS-BFGL-NGS-92911	0	0
0	ARS-BFGL-NGS-93112	0	0
0	ARS-BFGL-NGS-93180	0	0
0	ARS-BFGL-NGS-93211	0	0
0	ARS-BFGL-NGS-93323	0	0
0	ARS-BFGL-NGS-93955	0	0
0	ARS-BFGL-NGS-94323	0	0
0	ARS-BFGL-NGS-94413	0	0
0	ARS-BFGL-NGS-94541	0	0
0	ARS-BFGL-NGS-94750	0	0
0	ARS-BFGL-NGS-94996	0	0
0	ARS-BFGL-NGS-95221	0	0
0	ARS-BFGL-NGS-95690	0	0
0	ARS-BFGL-NGS-95773	0	0
0	ARS-BFGL-NGS-95842	0	0
0	ARS-BFGL-NGS-9594	0	0
0	ARS-BFGL-NGS-96321	0	0
0	ARS-BFGL-NGS-96389	0	0
0	ARS-BFGL-NGS-96411	0	0
0	ARS-BFGL-NGS-96829	0	0
0	ARS-BFGL-NGS-97046	0	0
0	ARS-BFGL-NGS-97482	0	0
0	ARS-BFGL-NGS-97560	0	0
0	ARS-BFGL-NGS-97739	0	0
0	ARS-BFGL-NGS-97791	0	0
0	ARS-BFGL-NGS-97871	0	0
0	ARS-BFGL-NGS-98086	0	0
0	ARS-BFGL-NGS-98530	0	0
0	ARS-BFGL-NGS-99140	0	0
0	ARS-BFGL-NGS-99549	0	0
0	ARS-BFGL-NGS-99610	0	0
0	ARS-BFGL-NGS-99812	0	0
0	ARS-BFGL-NGS-99907	0	0
0	ARS-USMARC-116	0	0
0	ARS-USMARC-618	0	0
0	BovineHD0100000060	0	0
0	BovineHD0100000195	0	0
0	BovineHD0100000217	0	0
0	BovineHD0100000239	0	0
0	BovineHD0100000252	0	0
0	BovineHD0100000358	0	0
0	BovineHD0100000379	0	0
0	BovineHD0100000398	0	0
0	BovineHD0100000459	0	0
0	BovineHD0100000504	0	0
0	BovineHD0100000531	0	0
0	BovineHD0100000552	0	0
0	BovineHD0100000568	0	0
0	BovineHD0100000593	0	0
0	BovineHD0100000606	0	0
0	BovineHD0100000647	0	0
0	BovineHD0100000784	0	0
0	BovineHD0100000820	0	0
0	BovineHD0100000847	0	0
0	BovineHD0100000865	0	0
0	BovineHD0100000936	0	0
0	BovineHD0100000949	0	0
0	BovineHD0100000973	0	0
0	BovineHD0100001003	0	0
0	BovineHD0100001115	0	0
0	BovineHD0100001151	0	0
0	BovineHD0100001167	0	0
0	BovineHD0100001198	0	0
0	BovineHD0100001238	0	0
0	BovineHD0100001251	0	0
0	BovineHD0100001269	0	0
0	BovineHD0100001313	0	0
0	BovineHD0100001392	0	0
0	BovineHD0100001403	0	0
0	BovineHD0100001436	0	0
0	BovineHD0100001458	0	0
0	BovineHD0100001503	0	0
0	BovineHD0100001526	0	0
0	BovineHD0100001587	0	0
0	BovineHD0100001725	0	0
0	BovineHD0100001876	0	0
0	BovineHD0100001987	0	0
0	BovineHD0100002124	0	0
0	BovineHD0100002164	0	0
0	BovineHD0100002343	0	0
0	BovineHD0100002375	0	0
0	BovineHD0100002528	0	0
0	BovineHD0100002572	0	0
0	BovineHD0100002609	0	0
0	BovineHD0100002705	0	0
0	BovineHD0100002891	0	0
0	BovineHD0100002937	0	0
0	BovineHD0100003306	0	0
0	BovineHD0100003390	0	0
0	BovineHD0100003470	0	0
0	BovineHD0100003491	0	0
0	BovineHD0100003571	0	0
0	BovineHD0100003597	0	0
0	BovineHD0100003645	0	0
0	BovineHD0100003761	0	0
0	BovineHD0100003792	0	0
0	BovineHD0100003857	0	0
0	BovineHD0100003899	0	0
0	BovineHD0100004077	0	0
0	BovineHD0100004109	0	0
0	BovineHD0100004163	0	0
0	BovineHD0100004195	0	0
0	BovineHD0100004263	0	0
0	BovineHD0100004343	0	0
0	BovineHD0100004397	0	0
0	BovineHD0100004658	0	0
0	BovineHD0100004726	0	0
0	BovineHD0100004826	0	0
0	BovineHD0100004855	0	0
0	BovineHD0100004962	0	0
0	BovineHD0100005094	0	0
0	BovineHD0100005197	0	0
0	BovineHD0100005291	0	0
0	BovineHD0100005338	0	0
0	BovineHD0100005398	0	0
0	BovineHD0100005431	0	0
0	BovineHD0100005518	0	0
0	BovineHD0100005570	0	0
0	BovineHD0100005809	0	0
0	BovineHD0100005914	0	0
0	BovineHD0100005944	0	0
0	BovineHD0100006033	0	0
0	BovineHD0100006060	0	0
0	BovineHD0100006167	0	0
0	BovineHD0100006209	0	0
0	BovineHD0100006408	0	0
0	BovineHD0100006456	0	0
0	BovineHD0100006481	0	0
0	BovineHD0100006591	0	0
0	BovineHD0100006638	0	0
0	BovineHD0100006803	0	0
0	BovineHD0100006888	0	0
0	BovineHD0100006954	0	0
0	BovineHD0100007025	0	0
0	BovineHD0100007071	0	0
0	BovineHD0100007256	0	0
0	BovineHD0100007360	0	0
0	BovineHD0100007534	0	0
0	BovineHD0100007587	0	0
0	BovineHD0100007625	0	0
0	BovineHD0100007892	0	0
0	BovineHD0100007996	0	0
0	BovineHD0100008136	0	0
0	BovineHD0100008219	0	0
0	BovineHD0100008246	0	0
0	BovineHD0100008281	0	0
0	BovineHD0100008362	0	0
0	BovineHD0100008385	0	0
0	BovineHD0100008443	0	0
0	BovineHD0100008552	0	0
0	BovineHD0100008775	0	0
0	BovineHD0100008867	0	0
0	BovineHD0100008902	0	0
0	BovineHD0100008966	0	0
0	BovineHD0100009078	0	0
0	BovineHD0100009170	0	0
0	BovineHD0100009217	0	0
0	BovineHD0100009316	0	0
0	BovineHD0100009432	0	0
0	BovineHD0100009460	0	0
0	BovineHD0100009617	0	0
0	BovineHD0100009742	0	0
0	BovineHD0100009767	0	0
0	BovineHD0100010080	0	0
0	BovineHD0100010263	0	0
0	BovineHD0100010281	0	0
0	BovineHD0100010386	0	0
0	BovineHD0100010429	0	0
0	BovineHD0100010503	0	0
0	BovineHD0100010629	0	0
0	BovineHD0100010673	0	0
0	BovineHD0100010836	0	0
0	BovineHD0100010880	0	0
0	BovineHD0100010951	0	0
0	BovineHD0100011094	0	0
0	BovineHD0100011131	0	0
0	BovineHD0100011241	0	0
0	BovineHD0100011314	0	0
0	BovineHD0100011370	0	0
0	BovineHD0100011578	0	0
0	BovineHD0100011609	0	0
0	BovineHD0100011707	0	0
0	BovineHD0100011959	0	0
0	BovineHD0100012022	0	0
0	BovineHD0100012082	0	0
0	BovineHD0100012159	0	0
0	BovineHD0100012239	0	0
0	BovineHD0100012258	0	0
0	BovineHD0100012281	0	0
0	BovineHD0100012489	0	0
0	BovineHD0100012609	0	0
0	BovineHD0100012644	0	0
0	BovineHD0100012683	0	0
0	BovineHD0100012745	0	0
0	BovineHD0100012817	0	0
0	BovineHD0100012881	0	0
0	BovineHD0100012930	0	0
0	BovineHD0100013042	0	0
0	BovineHD0100013134	0	0
0	BovineHD0100013177	0	0
0	BovineHD0100013198	0	0
0	BovineHD0100013226	0	0
0	BovineHD0100013356	0	0
0	BovineHD0100013391	0	0
0	BovineHD0100013475	0	0
0	BovineHD0100013559	0	0
0	BovineHD0100013616	0	0
0	BovineHD0100013652	0	0
0	BovineHD0100013734	0	0
0	BovineHD0100013825	0	0
0	BovineHD0100013882	0	0
0	BovineHD0100013939	0	0
0	BovineHD0100013963	0	0
0	BovineHD0100014039	0	0
0	BovineHD0100014069	0	0
0	BovineHD0100014213	0	0
0	BovineHD0100014259	0	0
0	BovineHD0100014290	0	0
0	BovineHD0100014345	0	0
0	BovineHD0100014382	0	0
0	BovineHD0100014452	0	0
0	BovineHD0100014529	0	0
0	BovineHD0100014739	0	0
0	BovineHD0100014798	0	0
0	BovineHD0100014988	0	0
0	BovineHD0100015031	0	0
0	BovineHD0100015164	0	0
0	BovineHD0100015205	0	0
0	BovineHD0100015366	0	0
0	BovineHD0100015487	0	0
0	BovineHD0100015570	0	0
0	BovineHD0100015606	0	0
0	BovineHD0100015816	0	0
0	BovineHD0100015845	0	0
0	BovineHD0100015866	0	0
0	BovineHD0100016005	0	0
0	BovineHD0100016075	0	0
0	BovineHD0100016120	0	0
0	BovineHD0100016450	0	0
0	BovineHD0100016481	0	0
0	BovineHD0100016572	0	0
0	BovineHD0100016667	0	0
0	BovineHD0100016698	0	0
0	BovineHD0100016734	0	0
0	BovineHD0100016878	0	0
0	BovineHD0100016918	0	0
0	BovineHD0100017040	0	0
0	BovineHD0100017139	0	0
0	BovineHD0100017230	0	0
0	BovineHD0100017307	0	0
0	BovineHD0100017358	0	0
0	BovineHD0100017441	0	0
0	BovineHD0100017553	0	0
0	BovineHD0100017598	0	0
0	BovineHD0100017660	0	0
0	BovineHD0100017710	0	0
0	BovineHD0100017789	0	0
0	BovineHD0100017853	0	0
0	BovineHD0100018072	0	0
0	BovineHD0100018150	0	0
0	BovineHD0100018236	0	0
0	BovineHD0100018285	0	0
0	BovineHD0100018359	0	0
0	BovineHD0100018416	0	0
0	BovineHD0100018545	0	0
0	BovineHD0100018573	0	0
0	BovineHD0100018750	0	0
0	BovineHD0100018880	0	0
0	BovineHD0100018950	0	0
0	BovineHD0100019026	0	0
0	BovineHD0100019045	0	0
0	BovineHD0100019287	0	0
0	BovineHD0100019431	0	0
0	BovineHD0100019488	0	0
0	BovineHD0100019559	0	0
0	BovineHD0100019713	0	0
0	BovineHD0100019917	0	0
0	BovineHD0100020054	0	0
0	BovineHD0100020137	0	0
0	BovineHD0100020216	0	0
0	BovineHD0100020284	0	0
0	BovineHD0100020415	0	0
0	BovineHD0100020530	0	0
0	BovineHD0100020617	0	0
0	BovineHD0100020654	0	0
0	BovineHD0100020684	0	0
0	BovineHD0100020699	0	0
0	BovineHD0100020863	0	0
0	BovineHD0100020884	0	0
0	BovineHD0100021212	0	0
0	BovineHD0100021247	0	0
0	BovineHD0100021334	0	0
0	BovineHD0100021364	0	0
0	BovineHD0100021467	0	0
0	BovineHD0100021491	0	0
0	BovineHD0100021703	0	0
0	BovineHD0100021804	0	0
0	BovineHD0100021855	0	0
0	BovineHD0100021892	0	0
0	BovineHD0100022137	0	0
0	BovineHD0100022173	0	0
0	BovineHD0100022218	0	0
0	BovineHD0100022305	0	0
0	BovineHD0100022361	0	0
0	BovineHD0100022390	0	0
0	BovineHD0100022532	0	0
0	BovineHD0100022557	0	0
0	BovineHD0100022617	0	0
0	BovineHD0100022655	0	0
0	BovineHD0100022698	0	0
0	BovineHD0100022774	0	0
0	BovineHD0100022817	0	0
0	BovineHD0100022852	0	0
0	BovineHD0100022884	0	0
0	BovineHD0100022977	0	0
0	BovineHD0100023101	0	0
0	BovineHD0100023216	0	0
0	BovineHD0100023292	0	0
0	BovineHD0100023352	0	0
0	BovineHD0100023407	0	0
0	BovineHD0100023529	0	0
0	BovineHD0100023625	0	0
0	BovineHD0100023710	0	0
0	BovineHD0100023748	0	0
0	BovineHD0100023770	0	0
0	BovineHD0100023797	0	0
0	BovineHD0100023903	0	0
0	BovineHD0100023931	0	0
0	BovineHD0100024082	0	0
0	BovineHD0100024203	0	0
0	BovineHD0100024260	0	0
0	BovineHD0100024341	0	0
0	BovineHD0100024364	0	0
0	BovineHD0100024444	0	0
0	BovineHD0100024492	0	0
0	BovineHD0100024534	0	0
0	BovineHD0100024600	0	0
0	BovineHD0100024701	0	0
0	BovineHD0100024730	0	0
0	BovineHD0100024755	0	0
0	BovineHD0100024817	0	0
0	BovineHD0100024902	0	0
0	BovineHD0100024950	0	0
0	BovineHD0100024990	0	0
0	BovineHD0100025034	0	0
0	BovineHD0100025119	0	0
0	BovineHD0100025246	0	0
0	BovineHD0100025371	0	0
0	BovineHD0100025489	0	0
0	BovineHD0100025559	0	0
0	BovineHD0100025673	0	0
0	BovineHD0100025711	0	0
0	BovineHD0100025775	0	0
0	BovineHD0100025918	0	0
0	BovineHD0100025936	0	0
0	BovineHD0100025957	0	0
0	BovineHD0100026032	0	0
0	BovineHD0100026118	0	0
0	BovineHD0100026239	0	0
0	BovineHD0100026381	0	0
0	BovineHD0100026703	0	0
0	BovineHD0100026750	0	0
0	BovineHD0100028067	0	0
0	BovineHD0100028095	0	0
0	BovineHD0100028133	0	0
0	BovineHD0100028184	0	0
0	BovineHD0100028269	0	0
0	BovineHD0100028393	0	0
0	BovineHD0100028470	0	0
0	BovineHD0100028519	0	0
0	BovineHD0100028656	0	0
0	BovineHD0100028688	0	0
0	BovineHD0100028781	0	0
0	BovineHD0100028853	0	0
0	BovineHD0100028899	0	0
0	BovineHD0100029021	0	0
0	BovineHD0100029171	0	0
0	BovineHD0100029381	0	0
0	BovineHD0100029485	0	0
0	BovineHD0100029607	0	0
0	BovineHD0100029780	0	0
0	BovineHD0100029817	0	0
0	BovineHD0100029867	0	0
0	BovineHD0100030082	0	0
0	BovineHD0100030109	0	0
0	BovineHD0100030138	0	0
0	BovineHD0100030198	0	0
0	BovineHD0100030230	0	0
0	BovineHD0100030343	0	0
0	BovineHD0100030410	0	0
0	BovineHD0100030443	0	0
0	BovineHD0100030482	0	0
0	BovineHD0100030544	0	0
0	BovineHD0100030627	0	0
0	BovineHD0100030676	0	0
0	BovineHD0100030819	0	0
0	BovineHD0100030840	0	0
0	BovineHD0100031062	0	0
0	BovineHD0100031097	0	0
0	BovineHD0100031133	0	0
0	BovineHD0100031213	0	0
0	BovineHD0100031244	0	0
0	BovineHD0100031274	0	0
0	BovineHD0100031292	0	0
0	BovineHD0100031617	0	0
0	BovineHD0100031695	0	0
0	BovineHD0100031788	0	0
0	BovineHD0100031885	0	0
0	BovineHD0100031973	0	0
0	BovineHD0100032023	0	0
0	BovineHD0100032122	0	0
0	BovineHD0100032193	0	0
0	BovineHD0100032379	0	0
0	BovineHD0100032414	0	0
0	BovineHD0100032486	0	0
0	BovineHD0100032593	0	0
0	BovineHD0100032690	0	0
0	BovineHD0100032719	0	0
0	BovineHD0100032813	0	0
0	BovineHD0100033007	0	0
0	BovineHD0100033077	0	0
0	BovineHD0100033099	0	0
0	BovineHD0100033126	0	0
0	BovineHD0100033238	0	0
0	BovineHD0100033290	0	0
0	BovineHD0100033327	0	0
0	BovineHD0100033425	0	0
0	BovineHD0100033461	0	0
0	BovineHD0100033504	0	0
0	BovineHD0100033613	0	0
0	BovineHD0100033702	0	0
0	BovineHD0100033846	0	0
0	BovineHD0100033980	0	0
0	BovineHD0100034030	0	0
0	BovineHD0100034152	0	0
0	BovineHD0100034193	0	0
0	BovineHD0100034291	0	0
0	BovineHD0100034397	0	0
0	BovineHD0100034548	0	0
0	BovineHD0100034572	0	0
0	BovineHD0100034604	0	0
0	BovineHD0100034700	0	0
0	BovineHD0100034785	0	0
0	BovineHD0100034824	0	0
0	BovineHD0100034887	0	0
0	BovineHD0100034930	0	0
0	BovineHD0100034972	0	0
0	BovineHD0100035094	0	0
0	BovineHD0100035154	0	0
0	BovineHD0100035230	0	0
0	BovineHD0100035274	0	0
0	BovineHD0100035386	0	0
0	BovineHD0100035509	0	0
0	BovineHD0100035567	0	0
0	BovineHD0100035695	0	0
0	BovineHD0100035853	0	0
0	BovineHD0100035889	0	0
0	BovineHD0100035926	0	0
0	BovineHD0100036059	0	0
0	BovineHD0100036093	0	0
0	BovineHD0100036382	0	0
0	BovineHD0100036499	0	0
0	BovineHD0100036545	0	0
0	BovineHD0100036621	0	0
0	BovineHD0100036880	0	0
0	BovineHD0100036991	0	0
0	BovineHD0100037015	0	0
0	BovineHD0100037037	0	0
0	BovineHD0100037170	0	0
0	BovineHD0100037220	0	0
0	BovineHD0100037237	0	0
0	BovineHD0100037271	0	0
0	BovineHD0100037300	0	0
0	BovineHD0100037405	0	0
0	BovineHD0100037688	0	0
0	BovineHD0100037691	0	0
0	BovineHD0100037692	0	0
0	BovineHD0100037693	0	0
0	BovineHD0100037695	0	0
0	BovineHD0100037696	0	0
0	BovineHD0100037697	0	0
0	BovineHD0100037699	0	0
0	BovineHD0100037700	0	0
0	BovineHD0100037701	0	0
0	BovineHD0100037702	0	0
0	BovineHD0100037703	0	0
0	BovineHD0100037704	0	0
0	BovineHD0100037705	0	0
0	BovineHD0100037707	0	0
0	BovineHD0100037708	0	0
0	BovineHD0100037710	0	0
0	BovineHD0100037711	0	0
0	BovineHD0100037712	0	0
0	BovineHD0100037713	0	0
0	BovineHD0100037715	0	0
0	BovineHD0100037716	0	0
0	BovineHD0100037717	0	0
0	BovineHD0100037718	0	0
0	BovineHD0100037720	0	0
0	BovineHD0100037726	0	0
0	BovineHD0100037728	0	0
0	BovineHD0100037731	0	0
0	BovineHD0100037732	0	0
0	BovineHD0100037734	0	0
0	BovineHD0100037735	0	0
0	BovineHD0100037736	0	0
0	BovineHD0100037737	0	0
0	BovineHD0100037739	0	0
0	BovineHD0100037741	0	0
0	BovineHD0100037743	0	0
0	BovineHD0100037745	0	0
0	BovineHD0100037746	0	0
0	BovineHD0100037748	0	0
0	BovineHD0100037749	0	0
0	BovineHD0100037750	0	0
0	BovineHD0100037751	0	0
0	BovineHD0100037752	0	0
0	BovineHD0100037753	0	0
0	BovineHD0100037754	0	0
0	BovineHD0100037755	0	0
0	BovineHD0100037756	0	0
0	BovineHD0100037757	0	0
0	BovineHD0100037758	0	0
0	BovineHD0100037759	0	0
0	BovineHD0100037761	0	0
0	BovineHD0100037763	0	0
0	BovineHD0100037764	0	0
0	BovineHD0100037765	0	0
0	BovineHD0100037766	0	0
0	BovineHD0100037767	0	0
0	BovineHD0100037768	0	0
0	BovineHD0100037769	0	0
0	BovineHD0100037771	0	0
0	BovineHD0100037772	0	0
0	BovineHD0100037773	0	0
0	BovineHD0100037774	0	0
0	BovineHD0100037926	0	0
0	BovineHD0100038027	0	0
0	BovineHD0100038093	0	0
0	BovineHD0100038144	0	0
0	BovineHD0100038175	0	0
0	BovineHD0100038202	0	0
0	BovineHD0100038289	0	0
0	BovineHD0100038380	0	0
0	BovineHD0100038443	0	0
0	BovineHD0100038652	0	0
0	BovineHD0100038680	0	0
0	BovineHD0100038775	0	0
0	BovineHD0100038814	0	0
0	BovineHD0100039006	0	0
0	BovineHD0100039088	0	0
0	BovineHD0100039154	0	0
0	BovineHD0100039253	0	0
0	BovineHD0100039355	0	0
0	BovineHD0100039459	0	0
0	BovineHD0100039506	0	0
0	BovineHD0100039622	0	0
0	BovineHD0100039660	0	0
0	BovineHD0100039799	0	0
0	BovineHD0100039841	0	0
0	BovineHD0100039926	0	0
0	BovineHD0100040081	0	0
0	BovineHD0100040300	0	0
0	BovineHD0100040510	0	0
0	BovineHD0100040721	0	0
0	BovineHD0100040777	0	0
0	BovineHD0100041062	0	0
0	BovineHD0100041120	0	0
0	BovineHD0100041343	0	0
0	BovineHD0100041466	0	0
0	BovineHD0100041509	0	0
0	BovineHD0100041814	0	0
0	BovineHD0100041971	0	0
0	BovineHD0100042053	0	0
0	BovineHD0100042205	0	0
0	BovineHD0100042336	0	0
0	BovineHD0100042490	0	0
0	BovineHD0100042604	0	0
0	BovineHD0100042650	0	0
0	BovineHD0100042750	0	0
0	BovineHD0100043001	0	0
0	BovineHD0100043140	0	0
0	BovineHD0100043283	0	0
0	BovineHD0100043403	0	0
0	BovineHD0100043434	0	0
0	BovineHD0100043505	0	0
0	BovineHD0100043699	0	0
0	BovineHD0100043729	0	0
0	BovineHD0100043996	0	0
0	BovineHD0100044197	0	0
0	BovineHD0100044296	0	0
0	BovineHD0100044601	0	0
0	BovineHD0100044647	0	0
0	BovineHD0100044711	0	0
0	BovineHD0100044739	0	0
0	BovineHD0100044769	0	0
0	BovineHD0100044787	0	0
0	BovineHD0100044890	0	0
0	BovineHD0100044942	0	0
0	BovineHD0100045011	0	0
0	BovineHD0100045044	0	0
0	BovineHD0100045084	0	0
0	BovineHD0100045097	0	0
0	BovineHD0100045203	0	0
0	BovineHD0100045222	0	0
0	BovineHD0100045314	0	0
0	BovineHD0100045383	0	0
0	BovineHD0100045396	0	0
0	BovineHD0100045523	0	0
0	BovineHD0100045540	0	0
0	BovineHD0100045554	0	0
0	BovineHD0100045572	0	0
0	BovineHD0100045614	0	0
0	BovineHD0100045721	0	0
0	BovineHD0100045745	0	0
0	BovineHD0100045797	0	0
0	BovineHD0100045844	0	0
0	BovineHD0100045872	0	0
0	BovineHD0100045895	0	0
0	BovineHD0100045947	0	0
0	BovineHD0100045971	0	0
0	BovineHD0100046032	0	0
0	BovineHD0100046094	0	0
0	BovineHD0100046116	0	0
0	BovineHD0100046358	0	0
0	BovineHD0100046374	0	0
0	BovineHD0100046375	0	0
0	BovineHD0100046475	0	0
0	BovineHD0100046514	0	0
0	BovineHD0100046515	0	0
0	BovineHD0100046583	0	0
0	BovineHD0100046633	0	0
0	BovineHD0100046704	0	0
0	BovineHD0100046935	0	0
0	BovineHD0100046945	0	0
0	BovineHD0100046948	0	0
0	BovineHD0100047024	0	0
0	BovineHD0100047042	0	0
0	BovineHD0100047135	0	0
0	BovineHD0100047205	0	0
0	BovineHD0200000019	0	0
0	BovineHD0200000054	0	0
0	BovineHD0200000065	0	0
0	BovineHD0200000182	0	0
0	BovineHD0200000213	0	0
0	BovineHD0200000248	0	0
0	BovineHD0200000275	0	0
0	BovineHD0200000315	0	0
0	BovineHD0200000329	0	0
0	BovineHD0200000370	0	0
0	BovineHD0200000395	0	0
0	BovineHD0200000421	0	0
0	BovineHD0200000453	0	0
0	BovineHD0200000471	0	0
0	BovineHD0200000499	0	0
0	BovineHD0200000582	0	0
0	BovineHD0200000590	0	0
0	BovineHD0200000600	0	0
0	BovineHD0200000660	0	0
0	BovineHD0200000674	0	0
0	BovineHD0200000691	0	0
0	BovineHD0200000711	0	0
0	BovineHD0200000730	0	0
0	BovineHD0200000749	0	0
0	BovineHD0200000795	0	0
0	BovineHD0200000893	0	0
0	BovineHD0200000916	0	0
0	BovineHD0200000932	0	0
0	BovineHD0200000950	0	0
0	BovineHD0200000965	0	0
0	BovineHD0200000985	0	0
0	BovineHD0200001012	0	0
0	BovineHD0200001092	0	0
0	BovineHD0200001215	0	0
0	BovineHD0200001233	0	0
0	BovineHD0200001293	0	0
0	BovineHD0200001336	0	0
0	BovineHD0200001351	0	0
0	BovineHD0200001374	0	0
0	BovineHD0200001465	0	0
0	BovineHD0200001625	0	0
0	BovineHD0200001750	0	0
0	BovineHD0200001862	0	0
0	BovineHD0200001893	0	0
0	BovineHD0200002097	0	0
0	BovineHD0200002156	0	0
0	BovineHD0200002228	0	0
0	BovineHD0200002387	0	0
0	BovineHD0200002443	0	0
0	BovineHD0200002515	0	0
0	BovineHD0200002562	0	0
0	BovineHD0200002591	0	0
0	BovineHD0200002697	0	0
0	BovineHD0200002753	0	0
0	BovineHD0200002786	0	0
0	BovineHD0200002820	0	0
0	BovineHD0200002873	0	0
0	BovineHD0200002925	0	0
0	BovineHD0200002981	0	0
0	BovineHD0200003005	0	0
0	BovineHD0200003043	0	0
0	BovineHD0200003089	0	0
0	BovineHD0200003122	0	0
0	BovineHD0200003278	0	0
0	BovineHD0200003353	0	0
0	BovineHD0200003461	0	0
0	BovineHD0200003558	0	0
0	BovineHD0200003640	0	0
0	BovineHD0200003811	0	0
0	BovineHD0200003849	0	0
0	BovineHD0200003972	0	0
0	BovineHD0200004010	0	0
0	BovineHD0200004116	0	0
0	BovineHD0200004201	0	0
0	BovineHD0200004318	0	0
0	BovineHD0200004402	0	0
0	BovineHD0200004514	0	0
0	BovineHD0200004547	0	0
0	BovineHD0200004634	0	0
0	BovineHD0200004661	0	0
0	BovineHD0200004725	0	0
0	BovineHD0200004791	0	0
0	BovineHD0200004918	0	0
0	BovineHD0200004956	0	0
0	BovineHD0200005011	0	0
0	BovineHD0200005067	0	0
0	BovineHD0200005149	0	0
0	BovineHD0200005257	0	0
0	BovineHD0200005289	0	0
0	BovineHD0200005402	0	0
0	BovineHD0200005443	0	0
0	BovineHD0200005481	0	0
0	BovineHD0200005612	0	0
0	BovineHD0200005651	0	0
0	BovineHD0200005781	0	0
0	BovineHD0200005825	0	0
0	BovineHD0200005877	0	0
0	BovineHD0200006078	0	0
0	BovineHD0200006136	0	0
0	BovineHD0200006290	0	0
0	BovineHD0200006402	0	0
0	BovineHD0200006480	0	0
0	BovineHD0200006508	0	0
0	BovineHD0200006609	0	0
0	BovineHD0200006814	0	0
0	BovineHD0200006872	0	0
0	BovineHD0200006918	0	0
0	BovineHD0200007052	0	0
0	BovineHD0200007223	0	0
0	BovineHD0200007278	0	0
0	BovineHD0200007323	0	0
0	BovineHD0200007461	0	0
0	BovineHD0200007517	0	0
0	BovineHD0200007689	0	0
0	BovineHD0200007719	0	0
0	BovineHD0200007757	0	0
0	BovineHD0200007913	0	0
0	BovineHD0200008015	0	0
0	BovineHD0200008095	0	0
0	BovineHD0200008241	0	0
0	BovineHD0200008375	0	0
0	BovineHD0200008487	0	0
0	BovineHD0200008611	0	0
0	BovineHD0200008692	0	0
0	BovineHD0200008812	0	0
0	BovineHD0200008855	0	0
0	BovineHD0200008922	0	0
0	BovineHD0200008984	0	0
0	BovineHD0200009124	0	0
0	BovineHD0200009234	0	0
0	BovineHD0200009285	0	0
0	BovineHD0200009337	0	0
0	BovineHD0200009450	0	0
0	BovineHD0200009486	0	0
0	BovineHD0200009511	0	0
0	BovineHD0200009605	0	0
0	BovineHD0200009624	0	0
0	BovineHD0200009709	0	0
0	BovineHD0200009947	0	0
0	BovineHD0200010042	0	0
0	BovineHD0200010148	0	0
0	BovineHD0200010246	0	0
0	BovineHD0200010311	0	0
0	BovineHD0200010332	0	0
0	BovineHD0200010403	0	0
0	BovineHD0200010424	0	0
0	BovineHD0200010505	0	0
0	BovineHD0200010601	0	0
0	BovineHD0200010713	0	0
0	BovineHD0200010794	0	0
0	BovineHD0200010898	0	0
0	BovineHD0200010930	0	0
0	BovineHD0200011092	0	0
0	BovineHD0200011173	0	0
0	BovineHD0200011292	0	0
0	BovineHD0200011323	0	0
0	BovineHD0200011417	0	0
0	BovineHD0200011504	0	0
0	BovineHD0200011594	0	0
0	BovineHD0200011683	0	0
0	BovineHD0200011724	0	0
0	BovineHD0200011754	0	0
0	BovineHD0200011851	0	0
0	BovineHD0200011887	0	0
0	BovineHD0200011919	0	0
0	BovineHD0200011964	0	0
0	BovineHD0200011984	0	0
0	BovineHD0200012040	0	0
0	BovineHD0200012116	0	0
0	BovineHD0200012302	0	0
0	BovineHD0200012334	0	0
0	BovineHD0200012457	0	0
0	BovineHD0200012494	0	0
0	BovineHD0200012599	0	0
0	BovineHD0200012642	0	0
0	BovineHD0200012869	0	0
0	BovineHD0200012921	0	0
0	BovineHD0200013013	0	0
0	BovineHD0200013112	0	0
0	BovineHD0200013188	0	0
0	BovineHD0200013307	0	0
0	BovineHD0200013435	0	0
0	BovineHD0200013517	0	0
0	BovineHD0200013631	0	0
0	BovineHD0200013813	0	0
0	BovineHD0200013899	0	0
0	BovineHD0200014006	0	0
0	BovineHD0200014038	0	0
0	BovineHD0200014076	0	0
0	BovineHD0200014235	0	0
0	BovineHD0200014276	0	0
0	BovineHD0200014306	0	0
0	BovineHD0200014385	0	0
0	BovineHD0200014454	0	0
0	BovineHD0200014512	0	0
0	BovineHD0200014591	0	0
0	BovineHD0200014681	0	0
0	BovineHD0200014792	0	0
0	BovineHD0200014855	0	0
0	BovineHD0200014894	0	0
0	BovineHD0200015035	0	0
0	BovineHD0200015162	0	0
0	BovineHD0200015202	0	0
0	BovineHD0200015314	0	0
0	BovineHD0200015438	0	0
0	BovineHD0200015509	0	0
0	BovineHD0200015673	0	0
0	BovineHD0200015738	0	0
0	BovineHD0200015779	0	0
0	BovineHD0200015893	0	0
0	BovineHD0200015924	0	0
0	BovineHD0200015943	0	0
0	BovineHD0200016122	0	0
0	BovineHD0200016179	0	0
0	BovineHD0200016212	0	0
0	BovineHD0200016272	0	0
0	BovineHD0200016475	0	0
0	BovineHD0200016525	0	0
0	BovineHD0200016594	0	0
0	BovineHD0200016733	0	0
0	BovineHD0200016752	0	0
0	BovineHD0200016916	0	0
0	BovineHD0200016942	0	0
0	BovineHD0200017043	0	0
0	BovineHD0200017091	0	0
0	BovineHD0200017178	0	0
0	BovineHD0200017331	0	0
0	BovineHD0200017407	0	0
0	BovineHD0200017470	0	0
0	BovineHD0200017581	0	0
0	BovineHD0200017630	0	0
0	BovineHD0200017730	0	0
0	BovineHD0200017819	0	0
0	BovineHD0200017918	0	0
0	BovineHD0200018045	0	0
0	BovineHD0200018078	0	0
0	BovineHD0200018121	0	0
0	BovineHD0200018202	0	0
0	BovineHD0200018371	0	0
0	BovineHD0200018438	0	0
0	BovineHD0200018510	0	0
0	BovineHD0200018572	0	0
0	BovineHD0200018605	0	0
0	BovineHD0200018640	0	0
0	BovineHD0200018669	0	0
0	BovineHD0200018696	0	0
0	BovineHD0200018859	0	0
0	BovineHD0200018897	0	0
0	BovineHD0200018981	0	0
0	BovineHD0200019061	0	0
0	BovineHD0200019083	0	0
0	BovineHD0200019200	0	0
0	BovineHD0200019313	0	0
0	BovineHD0200019346	0	0
0	BovineHD0200019392	0	0
0	BovineHD0200019480	0	0
0	BovineHD0200019551	0	0
0	BovineHD0200019600	0	0
0	BovineHD0200019680	0	0
0	BovineHD0200019724	0	0
0	BovineHD0200019785	0	0
0	BovineHD0200019803	0	0
0	BovineHD0200019934	0	0
0	BovineHD0200019957	0	0
0	BovineHD0200020044	0	0
0	BovineHD0200020107	0	0
0	BovineHD0200020139	0	0
0	BovineHD0200020246	0	0
0	BovineHD0200020296	0	0
0	BovineHD0200020334	0	0
0	BovineHD0200020400	0	0
0	BovineHD0200020470	0	0
0	BovineHD0200020519	0	0
0	BovineHD0200020701	0	0
0	BovineHD0200020795	0	0
0	BovineHD0200020837	0	0
0	BovineHD0200020883	0	0
0	BovineHD0200021020	0	0
0	BovineHD0200021102	0	0
0	BovineHD0200021132	0	0
0	BovineHD0200021162	0	0
0	BovineHD0200021285	0	0
0	BovineHD0200021321	0	0
0	BovineHD0200021405	0	0
0	BovineHD0200021440	0	0
0	BovineHD0200021495	0	0
0	BovineHD0200021722	0	0
0	BovineHD0200021812	0	0
0	BovineHD0200021832	0	0
0	BovineHD0200021978	0	0
0	BovineHD0200022015	0	0
0	BovineHD0200022067	0	0
0	BovineHD0200022185	0	0
0	BovineHD0200022220	0	0
0	BovineHD0200022469	0	0
0	BovineHD0200022500	0	0
0	BovineHD0200022531	0	0
0	BovineHD0200022635	0	0
0	BovineHD0200022700	0	0
0	BovineHD0200022860	0	0
0	BovineHD0200022904	0	0
0	BovineHD0200022921	0	0
0	BovineHD0200022942	0	0
0	BovineHD0200022967	0	0
0	BovineHD0200023116	0	0
0	BovineHD0200023186	0	0
0	BovineHD0200023228	0	0
0	BovineHD0200023374	0	0
0	BovineHD0200023466	0	0
0	BovineHD0200023489	0	0
0	BovineHD0200023513	0	0
0	BovineHD0200023559	0	0
0	BovineHD0200023592	0	0
0	BovineHD0200023618	0	0
0	BovineHD0200023662	0	0
0	BovineHD0200023705	0	0
0	BovineHD0200023736	0	0
0	BovineHD0200023961	0	0
0	BovineHD0200024058	0	0
0	BovineHD0200024094	0	0
0	BovineHD0200024126	0	0
0	BovineHD0200024200	0	0
0	BovineHD0200024292	0	0
0	BovineHD0200024316	0	0
0	BovineHD0200024361	0	0
0	BovineHD0200024429	0	0
0	BovineHD0200024464	0	0
0	BovineHD0200024495	0	0
0	BovineHD0200024639	0	0
0	BovineHD0200024719	0	0
0	BovineHD0200024818	0	0
0	BovineHD0200024847	0	0
0	BovineHD0200024878	0	0
0	BovineHD0200025024	0	0
0	BovineHD0200025082	0	0
0	BovineHD0200025189	0	0
0	BovineHD0200025211	0	0
0	BovineHD0200025327	0	0
0	BovineHD0200025366	0	0
0	BovineHD0200025472	0	0
0	BovineHD0200025597	0	0
0	BovineHD0200025632	0	0
0	BovineHD0200025707	0	0
0	BovineHD0200025813	0	0
0	BovineHD0200025901	0	0
0	BovineHD0200025986	0	0
0	BovineHD0200026056	0	0
0	BovineHD0200026084	0	0
0	BovineHD0200026102	0	0
0	BovineHD0200026183	0	0
0	BovineHD0200026387	0	0
0	BovineHD0200026469	0	0
0	BovineHD0200026611	0	0
0	BovineHD0200026855	0	0
0	BovineHD0200026928	0	0
0	BovineHD0200027067	0	0
0	BovineHD0200027245	0	0
0	BovineHD0200027293	0	0
0	BovineHD0200027334	0	0
0	BovineHD0200027424	0	0
0	BovineHD0200027455	0	0
0	BovineHD0200027636	0	0
0	BovineHD0200027693	0	0
0	BovineHD0200027865	0	0
0	BovineHD0200027923	0	0
0	BovineHD0200027968	0	0
0	BovineHD0200028057	0	0
0	BovineHD0200028174	0	0
0	BovineHD0200028248	0	0
0	BovineHD0200028502	0	0
0	BovineHD0200028607	0	0
0	BovineHD0200028655	0	0
0	BovineHD0200028724	0	0
0	BovineHD0200028852	0	0
0	BovineHD0200028910	0	0
0	BovineHD0200028947	0	0
0	BovineHD0200029089	0	0
0	BovineHD0200029136	0	0
0	BovineHD0200029165	0	0
0	BovineHD0200029372	0	0
0	BovineHD0200029403	0	0
0	BovineHD0200029587	0	0
0	BovineHD0200029743	0	0
0	BovineHD0200029814	0	0
0	BovineHD0200029908	0	0
0	BovineHD0200029946	0	0
0	BovineHD0200030055	0	0
0	BovineHD0200030084	0	0
0	BovineHD0200030205	0	0
0	BovineHD0200030338	0	0
0	BovineHD0200030390	0	0
0	BovineHD0200030496	0	0
0	BovineHD0200030533	0	0
0	BovineHD0200030579	0	0
0	BovineHD0200030644	0	0
0	BovineHD0200030677	0	0
0	BovineHD0200030739	0	0
0	BovineHD0200030765	0	0
0	BovineHD0200030852	0	0
0	BovineHD0200030894	0	0
0	BovineHD0200030996	0	0
0	BovineHD0200031118	0	0
0	BovineHD0200031149	0	0
0	BovineHD0200031287	0	0
0	BovineHD0200031497	0	0
0	BovineHD0200031540	0	0
0	BovineHD0200031636	0	0
0	BovineHD0200031668	0	0
0	BovineHD0200031894	0	0
0	BovineHD0200031936	0	0
0	BovineHD0200031986	0	0
0	BovineHD0200032135	0	0
0	BovineHD0200032172	0	0
0	BovineHD0200032199	0	0
0	BovineHD0200032265	0	0
0	BovineHD0200032288	0	0
0	BovineHD0200032324	0	0
0	BovineHD0200032433	0	0
0	BovineHD0200032594	0	0
0	BovineHD0200032976	0	0
0	BovineHD0200033092	0	0
0	BovineHD0200033130	0	0
0	BovineHD0200033161	0	0
0	BovineHD0200033269	0	0
0	BovineHD0200033394	0	0
0	BovineHD0200033581	0	0
0	BovineHD0200033675	0	0
[truncated: 137,376 more rows]
