# Supplementary material for: Novel genes involved in the genetic architecture of temperament in Brahman cattle
Source: PLoS One. 2020 Aug 21;15(8):e0237825. doi: 10.1371/journal.pone.0237825 (PMC7446865; doi:10.1371/journal.pone.0237825)
Supplement: S2 Dataset — Contains the family ID, individual ID, paternal ID, maternal ID, sex (1 = male; 2 = female), phenotype (-9 missing 0 missing, 1 calm, 2 temperamental) of the animals analyzed. (TXT) [file pone.0237825.s002.txt]

0 4143 0 0 2 1 C C A A A A C C G G G G A A A A G G G G G G G G A A G G G G G G G G C C A A A A G A A A G G G G G G A A G G G G C C A A 0 0 C C G G A A G G 0 0 G G G G G G A A A A A A G G G G G G A G A A A A A G A G A A A A C A A A G G G G C C C C G G G G C C A A A A C C G G G G A A C C G G 0 0 A A C C C C G G C C A A C C A A G G G G A A A A G A G G C C A A A A A A G G A A G G A A G G 0 0 G G G G G G G G G G G G G G G G G A G G C C A A A A G A A G G G G G G G G G A G G A A A C A G G G G A G G G G G A A G G A A G A G G A A A G A A A A G G A A C C A A G G A G A A G G G G G G A A G G A A G A C C A A C C G A G G G G G G G G A G G G G G A A A A G G G G G G A A A A A G A A G G G G A G A G G A G G A A G G G G G G G G G G A C A A A A G G G G A A A A G G C C A C G G G G A A A A G G G G G G G G G G G G A A G G G G G G C C G G G G A G A G A A G G G A A A G G G G A A G G C C G G G G A A G G G G A A A A G G G G A A G G G G A A G G G G G G 0 0 G G C C C A G G G G G A A G G G A G G G G G G G A G A G C A G A G G A G G G A A G G G A C C G G A A A A G A A A G G C C G G G G G G A A G A C C C C A A A A G G G A C C A G A G A A A C G G G G A A A A C C A A G A G A G G G A G G A G A A A A G A G G G G A A G G A A A A G A G G A A A G C A G G G G G G A G A A C C G G A A G G G G G G A G C C G G A G A G G G A G G G A G G G C C A A G G G G G G G G A A G G A A C C A A G A G G A A A A G G A A G G A A A G G G G G C C A A G G G G C C A A G G T T G G G G G G A A A A G G G G G G A A A A A A G G G G G G G G G A C C A A A A A A G G A A C C A A G G A A G G A A G G A A G G C C G A A G C C C C A A 0 0 G G A G A A A A A A A A A A A A G G G G G G G G A A A A A A A A G G A A G G A G A G A A G A G G A C A A A A G A G A A A A A A A A A A A G G A A G G G G G A G G G A A A A A G G G G A A A G A G A G G A G A A A G G G A G G G A A A G G A A A G A A A C G A A A A G A G C A G G A G G A G G G G G G A A G G G G C C G A G G G A G G G G G G G G A A A A A A A A C A A G G G A A G G G G G G A A G G G G G G G G G G A A C C A A A A G G C C G G A A G G G G G A G G G A A A G G A A G A G G A G A C G G G G G G G A C C A A G G G G A A G G G G G A A A A A A G A A G G G G G G G G G G A A A A G G A A A A A A A A C C A A G A A A G G A A A A A A C C G G G G G A G A A G G G G G A C G G G A A C A A 0 0 A A C C G G C C C C A A G G A C A A G G G A G A A A G G C C A A G G G G A A G G A A A A G G A A A A A A G G G G A A G A G G T A C C G G C A G G A G A C G G A A C C A A A A G G A A C C G G G A T T A A 0 0 G G G G A A A A A G G A G G G G A A G G A A A A G G G G G A A A G G A A G G A A C C A A G G C C G G A A A C A A A C A C A A A G A A A G G A C A C C A A G G A A 0 0 A A G G A A 0 0 A A G G C C A A C C A A C C G G C C G G A A A A C C G G 0 0 G G A A A A G G A A A A A A G G C C A A A A A A G G A G A A G G G G G G G G G A G G A A A A A A C C G G G G A A G G G G G G G G G A G G G G A A A A C C 0 0 G G G G A A G G G G G G G G C C A A A A G A A A G G A A A C G G A A A A G G G G C C A A A A G G A A G G A A A A G G A A A G A A G G A A G G A A G G A A A A G G A G G G A A G G G G A A G G G G G G G G A A A A A A A A G G G G G G C C G G C A G G G A G G A A A A A A C C A A G G G G A G C C A A A A C C C C G A C A G G C C G G A A C A G A A G A A G G A C A C A G C A A A A A A G A A C A A A G A A A G G A A A A C C A A A A A G G A A G A C G A A A A A A A G G G G A A G A G G A G A G G A A G G A A A G G G G A C G A A A A A G A G A A G A A A A G A A A G G A G A G A A A G G G G A G G A G A A C A A A A A G A A A C G A G G G G A G A A A A A G A C A A G A G A A A G C A G G G G A A A A A A C A G A A G A G G A G G G G A A A G A G A A A A G A A A A A A A A A 0 0 C A A G G A G G G G C C C C A C G G A G A G A A G A A G A G G G G G A A A A G A A A A A G G A G G A C C C C G A C C G A G A C C G A G G 0 0 G G A G G G A A A A G G A A C C G G A A A G G G A A A A G G G G A A C C G G A G C C A A A A G G C C G G A A A A C G G G 0 0 C C C C A A G G G G A A G G G G G G A A G G A A G G G G G G A A C C G G C C G G A A C C G G A A G G G G A A G G A A A A A A G G A A G G G G 0 0 A A A A A A A A G G A A A A G G C C G G G G A A G G A A G G G G C C G G G G G G G G A A A A C C G G G G A A A A G G G G A A A A G G C C A A 0 0 G G T T A A A A G G G G G G G G G G A A C C A A G G G G A A C C A A G G A A G G C C A A A A A A A A G G G G G G G G A A A A C C C C A A A A C C A A G G G G A A A A A A G G G G G G G G A A A A G G T T A A G G A A G G G G C C A A C C G G G G A A A A G G C C A A A A G G G G A A G G G G A A A A G G A A G G G G A A A A C C A A G G G G G G G G A A A A A A G G G G C C G G G G A A G G G G A A G G G G G G G G A A A A G G A A C C A A G G G G A A G G G G G G C C A A A A A A A A A A G G A A A A A A C C A A G G G G G G G G G G A A A A A A A A G G G G G G G G G G A A A A A A G G G G A A G G G G A A A A 0 0 A A A A A A A A A A G G G G G G G G C C A A G G G G G G G G A A A A A A A A A A A A G G G G G G G G G G A A A A G G G G G G G G A A G G A A A A G G A A G G 0 0 A A G G G G G G A A G G A A C C G G G G A A G G A A A A A A A A A A A A G G A A A A A A G G A A G G G G G G C C A A G G A A A A A A A A C C A A A A G G G G A A G G G G G G C C G G A A G G G G G G A A G G A A G G A A A A A A A A G G A A A A C C A A G G G G G G A A G G A A A A A A 0 0 A A A A A A A A A A A A G G G G 0 0 A A G G G G A A A A A A A A C C G G G G A A A A A A G G G G 0 0 G G A A G G A A G G G G G G A A C C A A G G G G G G G G A A A A A A C C G G C C A A A A A A A A C C G G G G G G A A A A A A C C G G A A A A A A A A A A C C T T G G A A A A A A A A A A T T G G 0 0 G G A A 0 0 G G A A G G G G A A A A G G C C G G C C G G A A G G A A A A A A A A A A C C A A A A C C A A G G G G A A A A G G C C G G A A A A A A A A A A A A A A G G A A A A G G A A G G G G G G G G G G A A A A G G G G G G A A A A C C C C G G G G A A A A A A 0 0 A A A A A A G G G G G G G G G G A A G G A A G G C C A A G G G G G G G G A A G G G G G G C C G G G G A A A A A A G G A A G G G G G G G G A A C C G G C C A A C C A A G G G G A A C C G G A A G G G G C C 0 0 A A A A A A A A C C G G A A A A A A G G G G G G A A G G G G G G 0 0 G G A A G G G G A A A A 0 0 A A G G G G G G G G A A G G C C G G G G C C A A G G C C G G A A A A G G A A G G G G A A G G G G G G A A A A G G G G G G G G A A G G A A A A A A G G G G G G A A G G C C A A A A A A G G A A G G A A A A G G A A A A A A A A C C A A A A G G A A G G C C C C A A G G C C A A A A C C G G C C A A G A G G A A A A G G A A G G G G A A 0 0 G G G G G G A A A A A A A A A A G G C C G G A A G G G G A A C C G G G G G G G G G G G G G G A A A A G G A A G G C C G G G G G G A A A A G G A A G G G G G G A A C C A A C C A A C C C C G G A A A A G G G G A A G G A A G G C C A A G G G G C C A A G G A A A A G G G G A A G G G G G G A A A A A A A A A A G G A A G G A A G G A A G G A A A A A A G G G G A A G G G G G G G G G G G G C C G G A A A A G G G G G G G G G G G G A A A A G G C C A A C C A A A A G G A A C C A A A A A A A G G G A A G G C C G G A G G A A A C A G A G G A A A A G G A A A A G G G G G G A G C A G G A A A A A A G G A C G G G G G G G G T T G G A A G A A A C C G G A A A A G G C C G G A G G G A A G G G A G G C C A A G G A A A A A A A A G G G G A A G G C C C A G G G A G G 0 0 A G A A A A G G A A A C G G A A G G A A G G A A C C A A A A G G A A G G A A G G A A G G A A G A A G A A G G G G A A G G A A G G G G C C G G G G G G G G 0 0 A A A A A A A A A A G G G G C C G G G A G A G G A A G A G A A A G G A A A G A A A A G G A A A A A A G G A A A A A A G G G G A A A A A A G G A A A A G G A A A A G G G G G G A A A A G G G G G G A A G G G G C C G G G G A A A C A C A C A C G G A G G G A A A A G G A A C C A C A C G A A G G G A G A A C C A C A G C A G G A C A G A A G G A G A A G A A G G G G G G A G A C C G G A C G A C A A G G A A G C C A G G A G A A A A G G G G A G G C A C A A G A G A G A C G A A G C C G A C A A A G G A A C C A G G G G G A A C A A A A A G G G A A G A A C A G G A G G G C C G G 0 0 G G A A G G A A G G G G G G G G A A A A A A G G A G C C C C A G A A 0 0 G G G G T T A A A A G G A C G G A A G G A A A A G G G G G G A A A A G G A A G G G G A A G G A A G G A A G G A A C C C C A A G G G G A G A A A T G A G A C C C C G A G G A A G G A A G G G G A A A A G G A A G G A C A G A A A A C A G G A A A A A A A A G G A A A A C C A A G G A C A A A A G G A A G G G G G G A A G G G G A A A A A A A A A A G G A A G G A A A A G G G G A A G G G G G G A A A A A A G G A A A A A A A A A A G G A A G G G G G A A A G A C C A A A G G G T T A A A A G C G A G G A G A G G G G A A A G G 0 0 A G A G G A C C A G A G G A A A G A G G A A G G G G G A A G A A A T A G A C A A G G G G G A G G A G G G G A G G G G G G C C G G G G G A G G G G G G C C G G A A G G A A A A A A G G G G G G A A A A C C G G G G A A G A A A A A A G A A A G G G C A A G G G A A G G C C G G A A A A G G C C C C A A G G G G G G A A A A 0 0 A A A C A G A A A C G G C A G G G G G G C C A A G G G G G G G G A A A A T T G G G G A A G A G G G G A A G G G A C C G G A A G G A A C C G G G G G G A A G A G G G A A G A G G G A C G A G G C C G G G A A A A A G G G G G G C A G G A G A G A G C C A G A G A G A A G G G G A A G G A A A G A G A G A C G G G A A A G G G G A G A C G A G A G G G G G A A G G G G G C C A A A A G G G G A A A A G G A A G G G G A A C C G G A A A A G G C C A A G G G G A A A A A C A A G G G G C C A A G G G G G G A A A A G G C C G G G G A A A G G G A C A A A A C C C C G G G G C C A A G G C C A A A A G G G G A A A A G G G G A A A A G G C C A A G G A A A A A A G G G G G G G G A A A A C C A G G G G G A A G G C C A A G G G G G G A A G G G G G G A A C C A A G G G G T T G G C C A A A A C C G G G G G G A A G G A A G G A A G G G G G G C C G G G G C C G G A A A A C C A G G G G G A A A A G G A A G G G G A A A G A A A A G G G A A G G A A A G G C A G G G G G G G A A A A A C C A A A G C C A A G G A G C A G G A A G G C C G A C C G G A A A A A A G G A A G G G G A A A A 0 0 G G G G A A A A A A G G G G G G G G A A G G A A C C 0 0 A A A G G G A A G G A C G A A G A G A G C C G G A A A A G G C C G A G G A A G G A A G G A A A A A A A A G G G G A A G A G A A G G G A A 0 0 G G G G A A G G G G A G A A G A A G A A G G C C A A G G A C A A A A G G A A C C C C G G A A G G A G G G A G G G G G G G A G A A G G G G C A A A C A G G A A A A A C G C G G A A G G A A C C A G G A G G G G A A A A G G A A G G 0 0 G G 0 0 A A A A A A C C C C C C G G C C A A A A A A G G A A G G A A A A G G G G G A G G G G A G G G G A A A G G G A G G A A G G C C A A G G G G G G G G A A C C A A A A A A G G C C A A A A A A G G A A G A G G G G A C C C A A G G G G G G C A A G G A G G 0 0 C C G G A A A A G G A G A G A A A A G A G G A A A A G G A A A A A A G G C C A A A A G G G G C C G G G G G A A G A G C C G G G G A G A G G G G G A A G G C C A A A A G G G G C C G G C C G G G G C C G G G A A G A A G G G G G G A G 0 0 A A G G A A A G A G G G G G G G A A A A G G G G C A A A A G A G A G A A A G G A G A A G C C A G A A G G A A G G A G A A G G G G G G A A G G G G G G G G A G A A A A G G A A G G C C C C G G C C A A G G A A G G G G C C A A G G G G A A A C G G C C G G A A G G G A G G G G G A A A G G A G A A A A A A C C G A A G C A G G G G A A A A A G A A G G A G A A A A A A A A G G G G G G G G A A G G A A G G A A G A G G A A A A C C G G A A G G C C G G G G A A A G G G A A G G A A A G A A A A A A A A A A A G A A G G G G A G A G A G A G G G A A A A G G A A G G G G G G A G A G G G G G A A A A A A G G G G A A A A G G G G G G G G A A A A A G G A A G A A A A G G C C C C A A C C G G A G G G C C A A G A G G C C G G A G A A G G A A G G G G A A G G C C A A G G G G G G A A C A G G G G A A G G A A A A G G G G A A A A G G A G G G C A G G C A A G A A A G A A A A G G A A G G G G G G G G A G A A G G C C G G G G G G G G C C A A A A A A A A G G G G A A A A C C G G G A C C G G A A G G A A G G A A A G A A G G G G A A 0 0 C C G G A A G G G G G G A A G G G G A A A G A A G G A G G G G G G A G G A C A G G A G A A G G G A G G G A A C A G G A A G G A A G G A C A A G A A A A A A A G G G G G G G G G G G G G G C A A A A A A A G G A A A A G G A A G A G G G G G G G G A A G G G G G G A A A A G G A G G G G A A A G G A A 0 0 A A A A C C G G A A A A G G G G A A G G A A G G G A G G G G G G A A G G C C C C G G G G A A A A G G A A A A A C A G G A A G A G T A A G 0 0 A G A G G G C C A G G G A A A A A A A A G G G G A A G G A A C C G G A A G G G G A G A A G G A A G G A A A A G G A A A A C C G G A A A A G G G G A C A G G G A A A G A A C C G A A A A A A A G G G G A A A A A A G G C C A A A A G G A A G G A A A A G G A A G A A G G G G G A A G G G G 0 0 C A C C G G A A G G G G G G A A G G A G A A A G A A G G G G A A A A A A A G A A C C G G G G G G G G G G A A A A A A G G A A G G G G G G T T G G C C A A G A A A G A A G A A A A T T A A G A A G G G A A G A A A A A G G A A A A G G C A C C C C G G A A G G A A G A G A G G A G G G G G G G A A G G G G A G A C A G A G G G C C G A A G A G A A G G A A A A 0 0 A A G G A A G G G G A G C C A A G A G G G G G G A G G A A A A G G G A G A A A A G G A A A A G G G A C A A G A G A G A A A A C C G G G G G A A G A A A G G G A G A C A A C C G G G G A A G G G G G G A A G G G G G G A A A A A G G G C C G G G G G G A A A A C C C C G G G G C C C C G A A A A G A A G G A A G G G G A G G G G G G G G G G G G G G G G G A A G G G G G G C C G G A A G G A A A A A A G G G G A A A A A A C C A A G G A A G G A A G G G G A A G G A G 0 0 A A G G A A A A G G A A A G G G G G G G A A G G A A G G G G G G G G A G G G C C C C G G G G A G A A G G G A A A C A A A G G A A C C A A C C G A G G G G G G G G A A G G G G G G G G A A A A A A A A G G G G C C G A A A G G 0 0 A A G G A A C C A A A A G G A A G G C C A A G G G G G G G A G G A A A A G A G A A A A A A A A A G G C C G G G G G G A A G G A A A G A A G G C C G G G G G G A A G A C C G G G A G G A A C C G G G G A G G G G G G G G G C C G G A A G G A A G G G G A A G G G G C C A C A A A G A A A A C C G G G G 0 0 G G C C G G A A G G G G G G A A G G A A G G A A C C G G G G G G C C A A G G C C G G C C A A G G G G A A G G G G G A G G A A G G G G G G A A G G G G G G A A C C G G G G A A A A A A A A G G C C G G G G G G A A G G G G A A G G A A A A A A G G A A A G G A G G A G A A C C G G G G G A C C G G G G 0 0 G G G G A A G G G G C C G G C C G G A A C C A A A A A A G G G G A A A A A A G G A A A G A A G G G G C A G G G G G G A A A A A A A A A A A A A A A A A A G G G A A G G G G A A A A A G A G A C C A G G G A A A A G A A G A G G G A A A G A C A C A G A A G G G A A A A A A A A G A A G G A G A A A A G G C A G A A G G G G G G G A A A A A A A A G G G G A A G G A A A A C C A G G G G G G G A C A A A A A A G G C C G A G A G G A A A A G G A A A A A A G G C C 0 0 A A G G G G A A A A A G C C G G G G G G A A A A A C G G A A G G G G G G G G G G G G A A A A G G G G A A G G A A G G G G G G G G A A G G G G G G A G G G G G A G A A G G G G A A A A G G A A A A G G G G G G A A G G A A A A G G A A A A G G A A A A G G G G G G A A G G C C G G G G G G A A A A A A G G G G G G A A G G G G A A A A G G G G G G G G A A G G A A G G A A G G G G G G A A G G G G A A G A A A C C A A G G A A A A A A A A G G A A A A C C G G A A G G G G G G 0 0 A G A A A G G G G G G G G G A A A A G G 0 0 G G G G G G G G A G G G G G G G A G A A G G G G G G G G G G G G G G A A G G G G G G G G G G G G G A A A G G A A A A A A A A A A G G G G A A G G G A A A G G A A A A G G C C G G C C A A G G G G A A C C G G A A G G G G G G G G A A G G C C G G G G G G G G G G C C G G A A G G A A A A G G G G G G A A G G A A G G G G G G G G C C C C G G G G A A G G G A G G G G A A C C G G A A A A G G A A G G G G A A G G G G G G G G A A G G 0 0 A A G G G G C C G G A A G G G G G G A A A A C C A A A A G G G G G G G G A A A A G G A A A A A G G G A A G G A A G G G G A A G G A A G G G G A A G G A A A A G G A A C C A A A A C C G G G G C C A A A A G G G G C C G G G G G G A A A A A A C C G G G G A A A A A C G G G G A A G G A A G G A A G G A A A A G G G G G G A A G G A A G G G G A A G G A A G G A A G G G G A A A A A A C C G G A A G G G G G G C C A A G G A A G G A A G G G G A A G G G G C C A A G G G G A A A A A A A A G G G G A A A A G G A A G G A A A C G G G A A A A G A G C C A C G A A A G G G G C C C C G G G G G G G G A A C C A A G G G G A G G G C C G G A A G A A A G A G G G G G G A G A A G G C C G G A A G G G G G G G G G G A A C C G G G G A A A A G G G G G G C C A A G G A A A A A A G G A A A A A A G G G G A A G G C C G G G G G G A A A A G G A A G G G G A A A A G G G G A A C C G G G G G G G G G G G G A A A G C C A A A A A A G G A A A G G G A A A G A A A A G A G G G G C C G A G G A A A A A G C C G G G G G G C C G G G G 0 0 G G G G G G C C G G A A G G G G A A G G G G G G A A G G A A A A G G G G A A G G G G G G G G A A G A G G A A A A G G A G A G A A A G G A G A G G G G C C A A A A G G A G G G A A A A A A C C G G G G G G 0 0 G G A C G G G G A G C C G G G G G G T T G G G G A G A A A A A G C C A A T T G G G G G A A G G A G G A A A A A A A A G G A A G A G A G G A A A A A A G G A G G G G A A A A G G G G G G G A A G G G G G A A A G A G A C A C A G A A A G G C C A G C A G A A A A A A G A A A G G A A A G A A C G A A A A G G A G A G A A G G A 0 0 C C A G A G G G A A T T A A G A A A A A A A G G A C G G A C A A 0 0 A A A A A A A A A G A A T T A A G G G G A A G G A A G A A G G G G G G G G G C C A A C A A A G G C C A A A A G G G G A A G G G G A A G G C C A A G G A A G G A A G G G G G G G G C C A A A A C A A G A A C C A A C C A C C C G G G G A A A A A A G G A A G G G G A A A C A G 0 0 A G G G C C A C G A A A G G G G A A G G A A G A G G A C A A A A G G A A G A A C A G A A A A G A A A A G A A C C A A G G G G A G C C A A G G G G G G A A A G A A A G A G G G G G G G G G A A A A A A G G A A A A G G G G A G G G A A A G A C C C A A A A A A A A A A G G G G A A A A G A A A G G G G A C G A C C G G G G A A A G A A A A A A G G A A G G G G G G C C A A G G G G A A A A A A G G G A G G G A G G G G C C A A G A G A G G A A G G G G A A A A G G A A A A A A G G A A A A A A G G A A A A C C G G A G A A A G G G G G G G G G A A A A A G G G A A C A G G A G A A C A G G A A C C C C A A G G T T A A G G A A A A A A G G C C A A C C G G G G G G G G A A G G G G A A A A A A G G G G A G A A G G A A G G G G G G G G G G C C G G G A A A G G C C A A C A A A C C A A G G A G A A G G G G G G G G A A A A C C A A A G G A G G T A A A G G G G G G G G A G A A A A A A G G A A G G A A G G G G A G A A G G A A G G A A G G A A A A C C A A A C G G A A A G G G A G A A G G G G G A A A A A G G G G C C A G C C G G A A G G A A G G G G A G A A G G A A A A A A G G C C A G G G C C A G A A A G A G G G 0 0 G G G G G G A A G G G A A A A A G A A A A A G G A A 0 0 A A A A A A G G G A A G G A G A A C A A C A A C G A G A A G G G G G G G C C G G A A G G 0 0 G A G G G G A A A C G A A A A G G A A A A G G G G A A A A A G G A A G G A A G G C C A G A A A G A A G A C C G A A A G G A A A A A G A A A G A A G G G G A T A A G A A A G G 0 0 G G G G G G C C A A G G A G G A G G G G G G C C A A C C A A 0 0 A A G G G G A G A A A G G A A G G A A G A G A G A A G A A G A G C C C C A G G G G G A G C A A C A C C A A G C C G A A A A C C C G A A A G G A A A A A A G A A C A A G G A G A A A A A A A A A G G G A G G G A C A A A A G G G G C C C C A A G G A A A G A A A C G G A A A C A A G G A G A A G G A A G G A A G G G G G G A A A A G G A A A A A A A A A A G G A A A C A A A G G G A G C A A G G A G A G G G G G G C A A A A C G G C C G A G G G G C C A A A A A G A G A G A A G G G A A C A G A G G G G G A A G G G G G G A G A A A G G G G G G G G G C C A A A A G A G A C A A A A G G G A C A G G A A A A G G A A G G G G A A A A A A A A A G A A A G G A G C A G G C C A G C C A A G G G G G G G G G G T T A A A G C C G G A A G G A A G G C C C C A A A A G G G G A C A A A A A A A A G G A A A A G G G G A A G G G G G A C C G G G G G G G G G G A G A A C C G A G G A A C A A A G G G G G G A C G G A A G G C A A A C C A G C C G A A A A A G G A A G G G A G G G G C C C A G G A A G G C A A A A A A A 0 0 G G A A G G A A A A G A A A A G G G G G G G A A G G G G G G G G G G G G A A A A C C G G A A G G G G G G A A G A A A G A G G G G G A A A A A G G A A A G A A A A G G A A G G A A A C G A G A G G C C A A G G G G A A C C A A G G G G G G A A G G C C C C G G A A A A C C G G G G G G C C C C G G A A A A G G G G A G A A A A A A G G G G A A A A A A A G G G G G C C G A A A A A C C G G G A G G A A A G A C A A G G 0 0 A A C C A G A A C A A G G G A G A A C A G A A G A A A C G G A A A A C C G G G G 0 0 G G G G G G A A A A A G A A A A A A G G G G G G G G A G G G C C G G 0 0 A A A A G G G G G G G G A A G G A A G G A A A A G G A A A A A A A A A A A A G G A A 0 0 G G A A A A G G G G G G A G G G A A G G G G A G G G A A A A C C G G G G A G A A G G G A G G A A C A G G G A G G G G A A A A 0 0 A A G G G G A A G G G G G G G G C C 0 0 G G C C A G A A G G A A C C C C G G G G G G G G A A A A G G G G A A G G A A G G G G G G G G G G G G 0 0 A A A A G G A A A A G G A A G G A A G G G G G G G G G G A A A A C C A A G G A A G G G G A G A G A A A A A A G G A A G G A A G G G G A C A A A C A A A A C C G A A A G G G G G G G G C C A C G G A A A A C C A A G G C C A A G G C C G G A A A A G G G G A A A A G G G G A A A C A A A A A A A A A A A A A A 0 0 G G G G A A A A G A A A A A C C C C G G G G G A G G G G A A G G G A A G G G G G G G A A A A G G G G G G A A A G G G G G G G A A C C G A G G A C A C G G G G A G G G A A A A G G G A G G G A C C A A C C A A A A G G A G G G G G A A A G C C A A C C 0 0 A A A A A A C C G G G G G G G G G G G G A A G G G A G G G G G G G G A A G G A A G G A G G G A G G G A A A G G G A A G G A C A A G G C C G G G G G G G G A A G G A A G G C C A G G A G G G G G G G G G G C C C C A A A G G G A A A A G G G G A A G G A A G G A A G A A A A A C C C C G G G G G A G G A A G G G G G G A A G G A A A A C C A A A A G G A G C A A A A G A A G G A A C C G G G G A A G G A A G A A A C C G G G G A A G A G G A A A A A A A A G G A A G G A A G A A A A A C C A A G G G G A A A A A A G G G G G G G G G A A A A A G G G G G G A A A A C A A A G G A G G G A A G G A G A G A A G G G G G G C C G G A A C C G G G G A A A A A A A A A A C C A A C C 0 0 A A A A A A A A A A A A A G G G 0 0 A A A A A A G G A A G G G G A C A A A G C C G G G G G G A A A A A A A A G G A A A A G G G G A A C C G A A A A A A A G A G G G A G A G A C A A A A C G G G G G G A A A G A G A A G G A G G A G G A G G G G G C C G G G G A A A G A A G A A A A C G G A G C C A A A A G G A A C A C C G G G A A A G G A A A A A A G G G G A A G G A G G G G G C C G G 0 0 A A A G G G A A G A G G A A G G A A A G C A G G 0 0 A G G A A A G G G G G A C C G G A A G G G G A A C C G G A A A A G G G G G G G G G A G G A A A A G G C C G G A G A A A G A G G G G G G G A A G G G G G G A A G G C A A A G G G G 0 0 G A G G G G C A G G G G G G G A A A G G A A A A A A A A G G A A A A A A A A A A A A G G A G A A G G G G A A A A G G G G A A A A G G A A G G G A G A C A G G C C A A A A G G A G C A G G A A A A A G G G A A C C A A A G A A C C G A G G A A A A A A G G G G A A A A A A A A A G A A G G A A G G A C A A G G A A G G A A A A A A A A C C G G A A G G G G A A A A C C G G A T G G C A A A G G A A G G G G G G A A C A G G A G G G C C A A A A A A A C A C A A G G G G A A A A C C G G A A A A 0 0 G G G G A A C A G A A G G G A A A A G G G G C C A A A A A A G G G G A C G G G G C C G G A A G G A A A A G G G G A A C A A A A G G G G G G G G G G G C A G G C C A A G G A C C C G G A A G G C C A A A C A A G G G G G G G A G G C A G G G A G G A A C A A A G G G G G G A C G A A A A A G G A A A A A A G G G G G G G A A G G A G G G G G G G G A A G G A G G G A A G G G G G G A A G G G G G A A G G G C C G G A G A A A A G G A A C C G G G G A A G G G G G G A G G G G G G G C C C C G G G G A A A A G G A A G G G G G G A A A A A A G G A G G G A A A A A A G G G A G A G G G G A A G G G G A A G G G G G G A G G A A A G G G G G G A A G G G G A A G G A A C C C C A A C C A A G G A A C C C C G G G G A A G G A A G G G G G G C C A A G G A A A A A A A A A A G G C C C C G G A A A G C C A C A G C A 0 0 G G A A A A G G 0 0 A A G G G A G A A A G G A G G A A G A A C C A A A C G G A C A A C C A A G G G A C C G G C A A G A C A A A G G G G G G G G G A A A A A A A A A A G G A A A G G G G A G G A A A A A C C A G G G G A A A G A G A A G G G G A G A A G G A G G A G G A A A G G A G A C C A A A A A A G G G G G A C C T T A A G A C A A A A A C C A A G G G G G G T A G G G G A G G G G G A A A A A G G G G G G G G G A A A A C C G G A A G G G G A A G G A A C C 0 0 G G A A G G A A G G G A A A A G G A G G G G A G A A G G A G G A G A A A 0 0 A G G G G G G G G G A A G G A A A A G A A G G G A A A A G G A A A A G G G G G G C C G G G G G G G G G G G G A A A A G G A A C C G G A A A A G A 0 0 G G C C C C G G G G A G G G G G A G G G C C A A A A 0 0 A A A A A A A A A A A A G G G G G G G G G G G G C C G G G G C C A A G G G G G G G G A A G G A A A G G G C C A A C C A G G G A A A A G G G G G G G G G G C C A A G G G G A A G G G G G G G G A A C C G G C C G G A A A A A A A A A A C C G G G G C C G G A A C C G G A A G G A A A A G G G G G G G G G A G G G G G G A A C C A A A A G G G G A A A A A A 0 0 G G G G A A C C C A A G C C G G G G C C A A G G G A A G G G A A G A A A A A A G A G A G A A G A A A A A G G A A C C A A G G A A A A G G G G G G A A A A G A C C G G G G A A A A C C A A C C A A C C A A G G 0 0 G G A A C C A A G G G G 0 0 A A G G C C A A G G G G G G G G G G A A G G G G G G G A G G G G A A G A A A G G A A A A A A G G C C A A G G G G G G A G G A C C A A G G A A G G G G 0 0 G G C C C C A A G G G G A A C C A A G G G G A A C C A A G G G G C C C C A A A A G G G G G G G G C C A A G G G G A A G G A A A A G G G G A A G G G G A A A A C C A A G G A A G G G G A A G G G G A A A A G G G G G G A A A G A A A A G G A A C C A C A A G A G G A A G G G G A A 0 0 G G A A A A A G A A G A A A A A A A A A 0 0 G G G A G G G G G A A A A A A A A G G G A G G G C C T T C A G G G G C C G G G G A A A A A G A A A A G G G G A A A A G G A A A A A A 0 0 G G A A G G A A C C G G G G A A G G A A G G A A G G A A C C G G A A G G A A G G G G G G G G G G A A A A G G A A G G A A C C G G A A A A G G A G G G A A G A A A A G G G A A A A A A G G G G G G G G G G A C G G G A G G G G G G G G A C G G A A A A A G G G C C G G A A G G G G G G G G G G G G C C G G A C A C A A C C A A A C A G G G C C G G G A A A A C A A G G C A G A A A A A G G A A A G G A A C A G C A A A G G G G G G C C G G A C A A G G G G A A A A G G G G A A A A G G A A G G G A G G A G G G C C G G G G C C A A 0 0 G G G G G G G G G G G G C C A C C C G G A A G G A A A A A C G G G G A G A A C C G G A G G G A A G G A A A A 0 0 G A G G A G G G G G C C G G A A G G G G G G G G A A A A A C G G A G G G G G A G A A C C G G G G A A C C A A G G A A G G G G C C G G C A A G G A A A G G G G G G G G A A A A C C G G A A G G G G G G G G A A G A G G A A A A G A A A A G G G G A G G A A G G G G G G A A C C A G G G G G G G G G G G A A G G C C G G A G C C A A G G A A A G G G 0 0 C A 0 0 A A G A G G G G G G A G 0 0 G G G G A A G A G G G G A G G G G G A A A G A G A A A A A A G G A A A G G G G A A A A G A G G G G G A G G C 0 0 A A G G G A A A A A G G A A G G C C 0 0 G G G A C C A G G G G G A A G G A A G A A A A A A G G A C A G A A A G G G A C C A G G A G G A A G G G G A A G A G G A A A A G G G A A A G G G G G G G G A A A A A A G G G G A A A A A A A A G G G G A A C C A A A A C C G G A A C C C C G G G G A A G A A A A A G G G G C C G G G G G G G G G G C C A A G G G G G G C C A A G G C C G G C C G G G G G G G G G G G G A A G G G G G G A A A G C C A A G G G G G G G G G G C C A A G G G G A A 0 0 G G G G C C G G C C G G G G G G G G G G G G A A A A G G G G A A G G A A A A G G A A C C G G A A A G G G G G G G G G A A A A G G A A A G A A A A G G C C A A C C A A G G A A G G G G G G G G A A G G C C G G G G A A A A A A G G G G G G A G C C A A G G A A 0 0 G G G A G G A G G G 0 0 G G C C C C G G G G A A A A A A A A G G A A G G G G G G G G G G A G C C G G C C A A A A A A A G A A G G G A G A A A G G A A G A G G G G G G G G G G G G C C G G A G C C A G G G 0 0 G G G G A A G G G G A A G G G A G G G G G G C C G G G G G G G G G G G G A A C A G G G G G G A G G G C C C C A A A A G G A G G A G G A C 0 0 A G A G G G A G A G G G A G A G A A A C A A A A G G G G G A G G G G A A G G A G G G G A A A A A A A A A A C G G G G A A G G G G G G G A A G G G G G A A G G G G G G G G C C A A G G A A G G G G G G G G G G A A A A A A G G G G G G A A A A G G A G A C C A G A G G A A A C C C G G G A A G A G A C G G A A C C A G A A G A A A A A G G A A G G G G A A A A G G G G G G A A G G G G A A G G A A G G A A A A G G G G G G G G A A A A A A C C G G G G A A G A G C A G C A C C A G A A G G G G G G G A C A G A A G G G G G G G G G G G G G A A G G G G G G G G G G A C G G G G A A C A T A A G A A G G A G G G 0 0 A A G G A G G G G G 0 0 G G A A A G A A C C G G G G A A G A G G A G A A A G G G A A A G G G A A A A G A G A C A A A G A C C G G A G G A A G A G A A A A A A A A G G G G G G G G G A A G C C G A G A G G G G G G A A C C A G A G G G C C A A C C G G A A G G A A G G A A G G A G C C A G G G G G A A G G G G G G G G G G C A G A A G G A A G G A G A G G C A A A A A C C G G A A A A A A A A G G G G A A G G G G G A C C A A A A C C A A A A A G A A A G A A G A A G G A G A A C G G G G G G A G A A G A A G G G C A G G C A G A G A G G G G G G G G G G A G G G C A A G A A A G G G C A A G A A A C G G G G G G A G G G G G G G G G G G 0 0 G G G G G G A A G G A A G G A A A A A A A A G G G G C C A A A A G G C C A A G G C C G G C C A A A C A A A A A C T T A A A A A C A A A A G G A C A A G A A A A C A A A A A G G G A C A G G A G G A A G A G G A A G G A A C C A A G G A A C C G G A G A A A A G G C C C C A A A A A A A A A A A A G G A A A A A A G G A A A A A A G G G G A A A A C C G G G G G G G G G G A A G G A A A A G G A A A G A G A A G A A C G G G G G G G A C C A A G G G G G G A A A A C C A A A A A A G G G A A C G A C C C C A A C C G G C C C C G G G G G G G G G G A A G G G G A A G G A A G G A A G G A A G G G G C C A A C C G G C C A A A A G G G G A A A A A A G G A A G G A A G G G G G G G G G G A A G G G G G G C C G G G G A A A A G G G G G A A A G G G G G A C C A A A A A A A A C C A A G G A A A A A A A A G G C C A A G G G G A A A A A A G G C C A A C C A A A A G G A G G A G G G G G G G G G G A A G G C C G G G G G G G G C A A G G G G G A A G G G G C C G G G A G G G G A A G G G G G G G G 0 0 G G G G A A G G A A A G A A A A G G G G A A G G G G G G A A C C G G A A A A G G C C G G A A G G G G G G C A G G G G G G G G A A G G A A A A G G G G A A A A A A A A G G A A A A G G G G A A G G G G G A G G G G A G A A A A G G A A A A G G G G G G T T A G G G A A A A G G A A G G A A G G G A A A G G G G G G G G C C A A A A 0 0 A A G G C C C C A A G G A A G G G G G G C C G G G G G G C C G A A G A G A G G A G G C C A A A A G G A A A A C C 0 0 G G A A A A A G A G G G G G A G A A C C C C A A G G A A C C G G G G C C A A G G G A G G A C A A C C C A G G G G A A A G A G G G C C G A G A A A A G G G A A G G A A A A A A A G C C G G A A A A A A A A G G G G G G A A A A G G C C A A G A A A G G A A G G G G G G A A A A A A G A G G A A G A C A C C G G G G G G A A G A A A A A A A G G C C A A G G G A C A C A G A A A G G G G G G A A G G 0 0 G G G G C C A A G G A A A G G G A G A A A A G G 0 0 G G G G A A G A G G A A A A G G A A C C A A G G G G G G G G A A G A A C C C A A A A A A G G A A A A A A G G C C G G G G A A G G G G G G G G A A C C A A C C G G A C G G C C G G A A A A C C A A A A A A G G G G A A C C G G A A A A A A A A G G G G G G A A G G A A A A G G G G A A A A A A G G A A 0 0 A A G G A A G G C C G G A A A A G G A A A A A A C C A A G G A A G G A A G G G A G A G G G G A A A G A A A G G A G G C C A A A A A A C C C C A G A G G G G A A A A A A G C C A A A A G G A A A A G G A A C C A A G G C A C C G G G A A G G A A A C A A G A A G A A G A G A C A G A A G G G A G A A A G G G A A A A G A A G A G G A G G G G G A A A A G A A A G G A A G G A A 0 0 G A G A A A A A A A G G A A C A C C A A A A A G A A G G G G G G G G A A A G A A G A G A A A A G G A G G G A G G G G G G A A G G G G A A G A G G G A G G A G G A A A A G 0 0 G A G G G G A G A A G A G A G G G G A A G G C A A C 0 0 G G G G A A A A G G A A A A G A C A G G G G A A 0 0 A G A C A A G A G A C A A A A A A G G A G G A G A A G A A A A A G G A A G G G G G G A A G G G G A A G G A A G G A A G G G G A A G G G G A G C C G G A A G G A A C C A A G G G G G G A A A A A A G G A A G G G G 0 0 A A G G G G G G A A G G G A G G A A A A G G A A G G A A A A A A G G G G A A A A G G A A A A A G 0 0 A A G G A A A A A A G G A G A A A G G A A A A A G G A G G G G G G G A A A A G G G G G G G G G G A A G G A A G G A A G G A A A A A G A A G A A A A G C C G A A A A A A A A G C C A G C A A G G G A A A A A G A A G G G A G G A G 0 0 G G A G A A A A G G A A G G A A G G G G G G C C C C A A A A G G G G C C G G A G A A A A G G A A G A G G A G A A G A A G G A G G A G G G A G A A A G C A G G G A G G A G A G C C A A G G A A G G A A G G C C G G A A A A G G A A G G A A A A A A A A A A A A A A A A G G A A G G A A G G A A 0 0 C C A A A A A A A A A A G G A A T T G G A A A A A A G G G G G G G A A A A A G G A A G G G G G A A A A A G G A G A A G G G G G G G G G G A A G G A A C C C C C C G G A G A A C C G A G G A A G G C C A C G G A A G G A A G G G G C C G G A A A A A A A A G G C A A G G G C A A A A A G G A A A A G G A A G G G G A A A A 0 0 A G A A A A G G A A A A G G A A A A A C G G A G G G A G A G A A A G G A A A G G G G A A A A A A G G G G G G C C G G A A G A G A A A A A A G A A G G A A G G G G A A G G A C C C G G A A G A G G G A G G G A C C A A C C G G C C G G A A A A A A A A A A A A A A C C G G G G A A A A G G G G A A A A A A G G A G G G G G A G A A A G C C A A G G A A G G G G G G A A G G G G A A A A G G A A A A G G A A A A G G A A C C A A G G G G A A G G G G G G A A G A G G G G G G A G A A G A A A A A A A A G A A G G A G G G G A G G A A G A A G G G A A C C A G G G G A A A A G G G G G A A A A A A G G A A A A A A G G A C A A G G C C C C A A C C G G G G A G A A G A G G A A G A C C G G G G G G A G G G G G G G A A G G A A A A A A A A G A A A A A G G C A A G C C G G G G A A C C G G A A A A G G G G A A G G G G G G A A A A C C 0 0 C C G G G G A A A G A A A A G G G G G G A A A A G G G G G G G G C A A A G G G G G G A G A A C C G G G G G G A A G G G G A A G G A A G G G G G G A A A A A A G G A A G G A A A A G G A A G G A A G G A G C C A A G G A A G G G G G G G G C C G G A A C C A G A G A A G G G G A A A C C C G G A A A A G G A A G G A G T T G G G G A A A A C C G G A A A A G G G G A G A A G G G G A A A A A C G G G G G G A A G G A A A A A A A G G G A A C C G G A A G G G G C A A A G G G G G A A A C C G A G A G G A A C C G G A A G G A A A A G G G G A A A A G G G G A A G G C C G G A A A A A A G A C C G G A C C A G G A A A G G G A A A G G G G G A A A A A A A A A A A A G G C C G G A G A A G G C C G G A A G G A A G G G G A A G G C C G G A A A A A A G G G G G G G G A A G G A A G A G G G G A A G G G G A A A G G G G G A A T T A A G G A A A A C C A A G G G G G G A A A A A A C C G G C A G G A A G G A A G G G G G G G G A A A A A A G A G G A A A G A G G A A A G G C A A G A A G A A G A A G G C C C C G A A G A A C C T T A A A A G G A A A G A G A A G G A G A A C C G G A G A A A C G G A A G G A G C A A A A C A G C C A A G G G G G G G G G G G G G A G G C A A A A A A A A A G G G G G G G G G G G G A A C A G A G G G G G G C C G G G G G G C C G G A A G G A G G G C A A G C C G A A G A A A A G A G G A A A A A A A A G G A A G G G G C C A A G G G G C C C C G G G G A A G G G G G G A A A A A A A A G G G G A A G G A A G G C C C C G G A A G G A A C C A G A G G G G G G G A A G G G G G G G G A A G G G G A A G G G A C C G A C C G G G A C C G G G G A C A A G G G G G A A A G A G A A G G G G G G A G G G A A A A A G G C C A A A A C C A A A A G G G G C C A A A A G G A A A A A A A A A A A A G G G G A A A A A A A A A A G G A A A A A A A A G G G G A A A A A A G G G G G G A A A A G G G G A A C A A A G G G A G A G A A G A A A A G A A G A A G G A G A A A A G G A A A A G A G G A A T T A A G G G G G G A A A G A G A G A G G A G G A A A A G G G G G G A A G A A A G G A A C C G G G G A G A G A A G G A A G G G G A A A A A A G G G A A A G G A C A A A A A A G G A A A A A A A A A A A A A A A A C C A A A A G G A A A C A A A A C C A A G G A A G G G G A A A A A G G G T T G G A G A C C A C C G A G A A A A G A A A A G A A A G G C C G G C C A A G G A A G G C C G G G G G G G G A A G G G G A G A G G A C A G G A G A A G A A A A A G G A A G G G A T T A G G A A A A A C C G G A A G G A A G G G G A A G G A A G G C C G G G G G G G G A A A A A A A A C C G G C C G A G G A A G G G G A A A A A G A A A A G G 0 0 A A G G A A G G G G G G A A G G G G A A A A A A C C G G A G A A A A G G G A C C G G G G A A G G G G G G 0 0 G A C A A A A A G G G G A A A A C C A A C C A G A A G G G G A A A A C C G G C C G G A A C C G G A A 0 0 C C G G G G G G G G A A C C A A A A G G G G A A G G A A A A A A A A A A G G 0 0 C C A A C C G G A A A G A A C C A A A A C C G G C A A G G G G G A A G G A A A A A A A A A A G A G G G G A A C C G G G G G G G G A A G G A A G G A A G G G G G G A A G G A G A A G G A A G G A G A A G G G G A A A G A A G A A G A A G A G G A A A A G A G G G G G G G G 0 0 A G A G A G G G G G A A C C A A C C A A A A A A C C G G G G A A C C C C G G G G G G C C A A A A G G A G G A G G A A 0 0 G G A G G G C C A A A A C C G G G G G G G G G G A A A A C C A A A A A A G G G G G G G G A G A A A A G A G G G A A A G A G G A A A A C A A A G G C A A A A C G A A A A A A G A G G G C C A A G G G G G G A A A A G G A A G G A A A A G G G G A A G G A A A A C C A A G G G G A A G G A A A A G G A A G G G G A A A A A A A A G G A A G G A A A A G G A A G G C C G G A A A A C C G G G G G G G G G G G G G G G G A A A A G G C C C C A A A A A A G G G G C C A A A A G G T T A A G G A A A A A A A A G G A A C C A A A A C C A A G G G G G G C C C C G G A A G G G G A A G G A A G G G G C C A A A A G G C C A A G G A A G G C C G G G G G G G G G G G G C C A A G G G G G G G G A A A A G G G G A A C C G G A A A A G G A G A A G G G G A A T T A A G G G G G G A A G G G G A A G G C C G G G G G G A A A A A A G G A A G G C C A A G G G G A A G G G G C C G G A A G G G G G G G G A A A A A A A A A A A A G G A A G G G G G G A A G G G G G G A A A A G G A A A A G G G G G G 0 0 G G C C G G G G G G C C G G A A G G A A C C G G G G G G G G A A G G G G A A G G C C G G G G G G A A A A A A A A A A A A G G G G G G G G A A G G G G G G G G A A A A G G G G A A A A G G G G A A A A G G G G A A A A A A G G G G C C A A A A C C G G G G A A A A G G G G C C G G G G A A A A C C A A A A A A A A A A G G A A G G G G G G A A C C G G G G A A G G A A G G G G C C A A A A A A A A G G A A G G A A G G C C A A A A G G G G G G G G G G G G A A G G G G A A A A G G C C A A G G A A C C A A G G G G G G C C G G G G G G C C A A C C G G G G G G G G G G G G G G A A G G G G G G A A C C A A G G G G A A G G A A G G C C G G G G A A A A G G A A G G A A A A A A A A G G A A A A G G A A G G A A A A G G G G A A A A A A C C G G A A A A G G G G A A G G A A G G A A A A C C A A A A A A G G G G G G A A A A G G G G G G G G A A A A A A G G G G A A G G A A G G A A A A A A A A A A C C A A G G A A C C A A A A G G A A G G G G G G A A C C A A C C G G G G G G G G A A A A G G G G G G G G A A G G A A C C A A C C A A C C A A A A A A A A G G C C A A G G C C A A A A C C G G A A G G A A A A A A G G G G G G G G A A A A A A A A 0 0 A A G G G G A A G G G G G G A A G G G G A A A A G G G G G G C C A A G G G G A A C C A A G G A A A A A A G G G G G G A A G G A A G G A A G G C C G G G G A A A A C C A A G G G G A A A A A A A A A A G G A A A A G G G G G G G G G G A A A A T T G G G G A A C C G G G G G G A A G G A A G G G G A A G G A A A A A A G G G G A A A A C C A A 0 0 A A A A T T A A G G G G A A A A G G A A C C A A A A C C A A A A G G G G G G G G G G A A C C A A A A G G A A G G A A A A A A G G C C G G A A G G C C G G C C C C G G G G C C A A A A G G A A G G G G G G A A A A C C A A A A G G G G A A G G A A G G C C G G C C G G C C G G G G G G A A G G A A A A A A G G A A A A A A A A A A G G C C G G A A A A C C G G A A A A A A G G A A G G G G A A A A G G G G C C G G A A G G G G G G A A A A G G G G G G A A G G G G C C G G G G A A A A A A A A G G A A A A G G A A A A G G A A G G G G C C G G A A A A A A G G G G A A A A G G A A A A G G G G G G C C G G G G G G A A A A A A G G A A G G G G A A A A G G G G G G A A A A G G A A A A A A C C G G C C G G A A A A G G A A A A A A G G A A A A G G G G A A G G A A A A G G G G A A G G G G C C G G G G G G A A G G A A A A A A A A 0 0 A A C C G G A A G G C C G G A A A A A A G G G G G G G G G G G G A A A A A A A A G G G G G G G G A A A A A A G G A A A A G G G G G G A A G G A A A A A A A A A A A A A A G G A A G G A A G G A A A A A A A A G G G G G G A A A A G G G G A A A A A A A A A A G G A A A A A A A A A A G G G G G G A A A A A A A A G G A A A A A A A A G G A A G G G G A A A A G G G G A A C C A A A A G G A A G G A A C C G G G G C C C C A A A A G G A A A A G G A A G G A A A A G G G G G G G G A A G G G G A A A A A A G G G G A A A A G G G G A A A A C C A A A A G G A A C C A A A A G G G G G G T T G G G G G G G G G G A A C C C C G G G G 0 0 G G G G A A G G G G A A A A A A G G A A G G G G A A G G G G A A G G G G A A G G G G G G A A G G G G C C A A G G A A G G A A A A A A A A G G G G A A G G A A A A G G G G A A A A A A C C A A G G G G G G G A A A G G G G C C A A A A A A G G G G A A A A A A A A C C G G A A G G C C G G A A T T G G G G A G C C G G A A G G C C A A G G G G G A A A G G A A G A A A A C G A G G A A A A A A G G G G G A A G A G 0 0 A A C C A G G A C A A A A G G G G G A A G G A A A A G G G G G G A A A A A C A G A A C C G G G G G G G G G G G G A A G G G G G G A A G G C C G G A A G G G G A A G G A A G G C A G G G G G G A A C C A A A A G G C C A A A A C C C C A A C C G G G G A A T T G G G G G G C C A A G G G G C C A A A A G G G G G G A A G G G G A A C C A A A A A A A A C A A A G G G G A A G G A A G G G G A A G G A A A A A A C C G G G G A A A C G G G G G G G G G G G G G G G G G G A A A A G G G G G G C A G G A A G G A A G G G G G G G G G G A G G G A G A A G A A A G A A C 0 0 G A G A A C G G G G G A A A G G C C G G G G G G A A A A G G G G A A A G A A A A G A G G G G A G G A G G G G C C A A G G G G G G A A C C G G G G A A A A A A G G A A G G C C A A A A A A G G C C A A G G A A G G C C C C G A A A G G G G G G A A A A G G G G A G A A G A G G G G G G G G C C G G C C G G A A A A A A A C A A A A T T G G G G G G G G G G G G A A A G A A C C A A A A G G A A G G C C G G C C A A C C G G A A G G G G G G G G A A G G A A C C G G C C C C A A A A C C C C G G A A G G A A A A G G G G C C A A C C G G G G A G A A A A G G G G A A G G G A A A A G G G A A G G A C C C C C A A A C A G A G A G A G G G G G G A A A A A A C G G G A C A C A G A G A G G C A A A A A C C A G A A G G A G G A C C G G A A C C G G C C A A A A A A G G A A G G A A A A A A G G G G A A A A A A G G A G G G A A A A G G G G C C C C G G C C A A A G G G G G G G G G C C G G A A C C A A G G G G C C G G A A G G G G A A G G C A A G A A A G A A A A G G G G A A G G C C A A C C G G G G G G G G G G C C A A A A A A A A G G A G C C C C G G G G C C C C A A G G G G G G G G G G C C G G A A G G A A G A A A G G G G G G C C G G G A G G G G G G C C C C A A G G A A A G A A G G G G C C A A A A A A A A A A A A G A G G A A A C G G A A G G A A G G G G A A G G C C G G G G G G G G A A A A G C G G G G A A G G G G C C A A A A G G G G G G G G G G A A G G G G G G A A G G A A C C G G G G G G G G G G C C G G G G G G G G G G G G T T G G C C G G G C A G A G G G A G A G C C G A G G G G A A G G A A A A G G A A G G A G A A G G A A A A A A A G C A A G A A G G A C G A A A A G G A G A A A G G G G G G A A A G G G G A A A G G A A C C A A T T G G A A G G C C A A C C G G G G A A A A G G G G A G A A G G C C C C G G A A A G G G A A A A 0 0 G G G G T T A G A A A A A A A A G G C C G G A A A A A A A A A A A A A A A G G G G G G A A A G G C C A A A A G G G G A C A A G G A A G G G G G G A A A A G A G G C C 0 0 A A A A A A A G 0 0 A A G G G G G G G G A A A A G A G G A A G G C C C C G A A A G A G G A A A A C C G G G G G G A A A A A A G G A A G G G G A A A A C C A A C C C C G G A A A A A A G G G G G A A A C A G A G G A A G G C C A A G A G G A A C C 0 0 A A A A A A A A G G C C G G A A G G G G G G G G G G A A G G C C A A C C A G A G G G C C G G G G A C C A A C A C A A A A A A A G G A A A G G A A 0 0 A A A A A A G G C C G G 0 0 A A A A G G A A A A G G G G A G A A G G G G A A A A G G A A G G G G A G A A A A A A G G G G A G G G G G G G A A A A A A C C A A A A T T A A A G A A A A A A A A G G C C A A 0 0 C C G A A A G A G G C C C A G G G G A A A A C C G G G G C A C A A G G G A A G G G G A A A C A A A A A A G G A A A A G G A A C C A G C C A G G A A G G A G G G G C A G A C C A G G G A A C C G G G G A A A A G G A A G G A A G G A A A A A A A A C A A A G G A G G G G A C C G G G G C C G G A A G G C C C A G A A A C C C C G G A A G G G G A A 0 0 G G A A A A G G C C G G A A A A A A G G A A A A G G A A A A G A G A A A A A C C A A G G G G 0 0 A A A A A A G G G G G G A A A G C C G G G G A A A A A A G G A A G G A A A A A G G G C C A A C C G A C C A A A A G G G G G G G G G G A A C C G G G G C C G G G G G G A A G G A A G G A A G G G G G G G G A A G G G A G G G G A A C C A A A A A A A G A A A A C C G G G G A A G A G G G G A A A G A G C A A A A A A A A A G G G G A A G G A A C C G G C C A A A A 0 0 G A G G A A A A A A A A A A A G A A A A G A G G A A A G G A G G G G C C G G A G A A A A G G A A G G A A G G G G A G A G A G A G G G G G A G C C A G G G G G G A A A A A G G A A G G A A A A A A A A C C G G A A A A A A A A G G A A G G G A A A A A G G G A G G C A G G A G A G C A G G A A A A A A G G G G A A G G G G G A G A A G G A G A A G A G C C G A G A A A G G G G G G C C G G G A A A G G A A G G G G G G A A A A C C G G A A G G A A G G A A C C G G A A C C G G A A A A A A A A A A G A A A A G G A C A A A A A G G A G A A A C G A A G G G G G G A G G A A G A G G A C A G G A G A G A G G G G A G A G G G G G G A G A G A A A C C A C G A A G A C G A A C A A G G G G G G A A A A G G C C G G G G G G G G G G A A A A G G G G G G A G G G C C A A G G G G A A A G G A G A A G A A T A A A A G A A A A C A A A A G A G A A A A A G A A A G A A A A G A G G A A G G G G G G G G G G G A C C A G A A G G A A G G A A G G A G G G 0 0 A A A G A G A G A C A A G G T T A A A A G G A G G A C A A A C C A A A G A G A A A G G G G G G A G G A A G G G G G A A A A A A A G G A A G G A A G G G G G G G G T T A A G G G G G G G G A A G G A A C C G G G G C C G A G G C C G A A A A A G G G G A A C G G G C C G G G G G G G G G G G G G G A A A A A G G G C A G G 0 0 A A G G G G 0 0 A A G G A A C C G G A A G G G G G G G G G G G G G G G G A A C C G G A A A G A A A C A G A G G A G G G A G A A G G G G G C C A A A A G G G G A A C A G G A A A A C A A G G A A A C A A G T T A A A G A C A A G G G G G G A G G G G G G G A G A A A G G G A A A A G G A A A G G G G A A A A A A A A C G G A G G G C A G G A A G G A A G G C C G G G G C C A A G G A A A A G G G G A A G G G G A A A A A A A A G A G A G G C C G G A A G G A A G G A A A A A A G G G G A A C C A G G G A G G G A A G G G G G G A A G G G A G G G G G G A G G G G G A A A A G G A A A A A A A G G G G G A G G A G G C C G G A A A A G G G G G G A A A A G G G G A A C C A A G G A A G G G G G G A A A A A A G A C C A A C C A A G G A A A A G G A A G G G G T T G G C C C C A G G G G A G A C C G G A A C C G G G G G G G G G G A A C C G G A G G G C A G A A C G G A A G G G A C C G A A G G A G G A A A A G G A A A A G G G G G A A A G G G G G G G G A G A A A A A A G G A A G G G G C C A A G G 0 0 A A G G A A C C A A G G A A C A G G G G G G 0 0 A A G G A A G G C C A A G G A A G G G G A A A A A A G G A A C C A A G A G G G A G G A A A A G A A C G G G G C C G G A A G A A C C C C C G G A A C A A G A A G A C A A C A C C C G G G G G A G G A A A A G G G G C C A A G G G A A A A G G G A A G G A A A G G G G G G G G G A A G G A A A A A A G G A A C C G A A A A A A A G G A A A A A A G A G G G G A A A G A A G G A A A A G G G G A A C C G A C C C C G G G G G G A A G G G G G A A A A A G G G G G A C A A A G G G G G G A A A A G G A A A A G G A A A A G G A A G G C C G G C C G G C C A A A G A A A G A C C C G G C C G G G G G G A A C A C C A A G G C A G A A G G G A A A A G G A A G G A G A G A C G A A A A G G G G G G G G G A A G G G G A G G G G G G G G G G G A G G A C C G G A A A A G G G G G G A A G G G G 0 0 G A A A A C G A A C A G C C G A A G A G G G G G A A A A C A G G A A G G A G G G G G G G A G G G G G G G A C A G G G A A G G G G C C A A A A G A G G G A G G A A C C A A G G G G A A G G A A G G A G A A T T A A G G G G G G A A G G G G G G G G A G A A G G G G G A A A C C G G A A G G G G G G A A G A C C G G A A G G G G A A A A G G C C A A A A A A A A A A G G A A G G G G C C G G G G A C G G G G G G G G G G A G G G A G A A G G C A C C G G A A G G G G A G A A A A A A A A G G A A C C G G C C G G G G A A G G A G A A C C G G A A A G G G G G A G A G G G A A G G A A A C A A G G G G G A G A G G G A G G G G A A G G G G A A G G G G G G G G A A A A A A A A A A G G G G A A A A A A G G G G A G A A G G G G A A A A A A A A A A A A G G G G C C G G G G C C G G G G C C G A G G A A G G G G G G 0 0 G G G A A G G G A A G G G G A A A A G G G G A G A A A A A A G G A A A A A G G G G G A A A A A A G G G G A A C C G G G G C C G A G G G G A A A A A G A G G G A C G G G G G A C C G G G G T T A A G A C C A A A A G G G G A A A A G G A A G G C C G G G G G G G G G G G G A A G G G G G G A A A A C C G G C C G G G G C C A A A A G G G G A A G G G G G G A A G G A A G G G G G G G G A A G G A A A A A A C C A A A A 0 0 G G G G G G G G A A C G G G A A A A G G G G G G G G A G G G A A A G A A A A G G G G G G G A A A G A G G A A G G G G G G C C G A G G G G A A G G A A G G G G G G C C A A G G A A C C G G G A G G C C G A C A A A A A A C A A G G A C A A A G A A G A C C A A A A A G A G A A A C G G G G A A G G A A G G G G G G A A G G G G A C A A A G G G G G A A A A A A A A G G 0 0 C C G G G A A A G G G G A A A A A G A G A G G A A A A G A A G G G G G G A A A A C C G G A A 0 0 G G A G G G A A G G G G G G G G A A G G G G G G G G G G G G G G G G G G G G A A C C A A A A G G A A C A A G A A A A A A 0 0 G G G A A A G G G A C C G G G G G G G G G G G G A A G A G G G A G G A A G G G G G G G G G G G G A A A A G G A C G G A A G A G G G G G A C A A G G G G G G G C C A G C A A G T T C C A A G G G A G G G G G G C C A A G A G G G G G G G G C C G A G G A A A A G G G G G G G G A A C C A A A A G G C C G G G G A A A A A A G G G G C C G G A G C C G A G A A C A A 0 0 C C A A A A C C G G C C G G G G G A A A A A G G G G A G A C A A A G A A G A G G A A G G G G A G A C A A G G A A G G A A G G A A A A G G A A A A C C G G G G G G C C G G A G G G G A A A A A A A G G G G T T G G G G G G A A G G A A G G G G G A C C G G A A G G A C G A A A C C C C A C A A A A A A G G T A G A C A G G G G C A G G A G G G A A A C A A G G G G C C A A A A A A A A A A A A A A A A A A G G G G A A G G A A A A G G G G G G G G G G G G A A C C G G G G A A A A G G G G A A C C A G G G A G A A G A A A G G G G A G A A G G G G G G A G G G A A A A G C G G G A G G G G C C G G 0 0 G G G G G G G G G G A A C A A G G G G G G G G G G A A A A A G A A C G A A G G G A C G G A A G A A A A G G G G G C C A A G G G G A A G G G G A A G G C C A A G G A A A A T T A G G G G G G G C C G G A G A A G G 0 0 G G G G A A A A A A A A G G A A G G A A G G A A A A A A A A G G G G G A C A G G C C A G C A A C G A G G G G G A G G A A A A A G G G G G A A G G A A A A A A G G A A G G G G A A A A G G C C G G G G A A G G A A A A G G A A A A G A G A G G G G G A G G A A G G C C A A A A A A A A A A A G A A A A G G G G C C G A A A A C G G C C A G A A G G G G G G A A G G A A G G G G A G G G G G G G A A G G G G A A A A G G A A A C 0 0 G G A A G G G G G G A A A G A A A A G G A G A A A G G G G G G A G G G G A A G A G G A A G G G G A A G G 0 0 0 0 G G A A G G G G G G A A G G A A C C A G C C G G A A G G C C A A G G G G G G G G A A G G A A G G G G G G A A G G C C 0 0 0 0 G G G G G G G G A A 0 0 C C 0 0 C A G G G G A A G G G G A A A G A A A A C C G G G G C C G G G G G G G G G G A C C C G G A A A A A A G G A A G G C C G G G G A G G G G G A A G G A A A A C A G G G G A A G G G G A A G G A A G G A G G G G G A A G G G G A A A A C C A A G G G G A G G G A G A A G G G G G G G G A A A A A C G G G G G G G A G G A G G G A G A G G G A A G G A A G G A A A A C A G G A G G G A G G G G G G G A A G G G G G G G G A A A A A A C C A A A A G G A A A A G G G G G G G G A A A A A A C C G G A G G A C A A G G G G G G G G A G G A A G G A A G G A A G G C C A A G G A A A A A A G G 0 0 C A A A G G G G A G G G G G G G G G A A G G A G G G G G A A A A G A G A G A A A G G G G C A A G C C A A A G A A A G A G C C A G G G G G A G G G G G G G A C G G G G A A G G A A C C A A G G G G A A G G G G G G G G G G A A A A G G A A 0 0 A A G G A A G G G G C A G G A A A A A A A A G G G G G G G G G G C C G G C C A A G G G G G G A A A A G G G G A A A A A A G G A A G G G G G G G G G G G G G G G G G G C C A A C C G G A A A A A A G G A A A A A A C C 0 0 G G G G G G A A G G G G C C A A G A C C G G A A G G A A A A G G G G A A G G G G G G A A C C A A A A A G G G A A G G A G G G A G C A G A G G A A A G G G A A A A C C G G 0 0 C C C A G G A G A A G A G A G G G G G G G G A A A G G G A A G G A G G G A A A A A A G G G G G G C C G G A A G G A A A A C C G G A A G A G G G G A A A A G G A A G G G G G G A A C C G G G G G G A A A A A A G G C C A A A A A A A A A A A A A A A A A A A A A C G A A G G G A G G G C C G G A G C A A A A A G G G G G G C C G G A A A A A A G G 0 0 G G G A G A A G G A A A A A A A G G G G C C G G A A G G G G G G G G A A C C A A G G G A A A G G G G A A A C G G C C A A G G C C G G A A A A A A G G C A G G G G G G C C 0 0 C C G G A A A A A A C C G G G G G G A A G G G G G G A A G G G G C C G G G G G G C C G G A A G G G G G G G G A A G G A A A G A G A G G G A A A G 0 0 G G G G C C G G G G G G G G C C G G G A G G A G C A G G A C G G A A G A G G G A G A G G A A G G G G A G C C G G G G G G A A G G G G 0 0 G A A G G G G G G G G G A G A A G G G A G G 0 0 A A 0 0 G G G A A G A A A A G G A A A A C C A A A A G G A A A A G G C C A A G G A A A A A A A G G G G G C C C C G G G A 0 0 A A C C G G G G A A G G G G A G G G A A G G C C A G A A C C A G A G A A G G G G A G A C A G A A G G G G A A G G C C A G A A A G C A A G G G G G G A A C A G A A G G G A G G G G G G G G G G G G G G A G G G C C A A G G G G A A G G A A A A A A G G C C A G A A A A G G G G G G A A G G G G G G A A A A G G C C A A G G G G G G G G A A G G G G G G G G G G A A G G G G G G G G A A A G A A G G G G G G A A G G G G G G G G A A 0 0 0 0 A G A A G G G G A G A A G G G G A A A A G G 0 0 G G G G G G C C A A C C G G G G C C A A G G G G A A G G A A G G G G A A G G G G A A G A G G C A A A G G C C G G A G G G A G G G G G G G G G A G 0 0 G A A A C C A A A G G G A A C C G G C C A C C C A G A G G A A A A G G G A C A G A G A G A G A A A A A G G A G G A A G A C C C C G G A G G G A G G A G G A G A A G G A A G G A A G G A G G G G G G G A A G G C C G G G G A G G G G G G A G G G G G A G G G G G G 0 0 A G G G A A A A A A G G G G G G G A A A A G A G A A G G G G A G A A G G G G G G A A G G G G G G G G A A C C G G C C G G G G A C A G 0 0 A G C A G G A A A A G A C C G G C C A G G A G G A G A C A A A G G G G G A A G A G G G G G A C A G G A G A A A A G G G A A G A A C C G G G G G G C C A A A A G G A A C C A A G G A A 0 0 G G C C G G A A A A A A C C G G C C A A A A A C A A C A A A G G G G A A G G A A A A C C G G A A A A A A A G G G G G A G G G A A G G A G A G A A A A G G A A A G A A A A C A G G G G G C G G G G G G A A G G C C A G C A C A A G C C C A A A C C A A G G G G G G A A G G C C G G A A A A A A G G G A G G A G A A A A C C C C G G G A G A G A G A C C A A A A A A A A G G G G A A A A G G A A A G A G A A A A G G G A G G G A C A A A C C G G G G A A A A G G G G G G A A G G C C G G G G C C C C A G G G G G A A A A C C C C C C A A G G A C G G A G G G G G C C G G A A A A A A A A A A A A G A A A G G A A G G A A G G C C A A C C G A A G G A C C A A G A A A G G G A C C G G G G C C G G C C A A A A A A A G C A C C A A A A G G A A G G G G A C G G A A A C G G A A G G G G G G A G A A A C G G A A A A A A G A A A G G G G A A A A A A G G A A A A G A G A G G A G A G G A A A G G G G A A A A A A G G G G A A C C G G A A C C G G A A G G A A A A A G A A A A C A C C G G G G A G G A A C G G A A A A G G A A G G A A A C G G G G G G A G G G C C A A A A G G A A G G G G A A A A A A A A G G G G A A A A A A C C G G A A A A G G A A G G A A A A G G G A A A 0 0 A A G A G G A A G A G G C C G G G G G G A A A A G G A A G G A G A G G G A G A C A G A G G G G G G G A A C A A A G G G G A G G A G G A G G A G A C A G G 0 0 A A G A G G A A G G G G A A G A A G A G G G A A A A G A G G A A G G C C A A G G A A G G G A G A A G A G G G G A G G G A A A G G A G A G A G G A G G A G C A A G G G A A G G G A G G A A A A A A G G 0 0 G G A A A A A A A G A C 0 0 G G A C G G A G G G A G A G C C A G A G G G A G G A G G G A A G G G G G A G G G G G A A A A A A G G A G A G A A A A C C G G G G A A G G A A A G C C C A 0 0 A G G G G G G G A A A A G G A A G G G A G A G G G G A A C C G G C C G G 0 0 G A G G A A G G A A A G G G A G A A G G A G A C G G G A A A G A G G G G G G G G A A A A G A G A G G C A A A G G A A A A G G A G A G A A A A A G A G A A G G G G A A G G G G G G G G A A G G A A G A G G G A G G A G G G G G A A G G A A G G A C A A G G A A G A A C G A G G G G A C A A G G G G G G A A G G G G G G G G G A A A G G G G G G G A G G G G A A A A G G A A A A G G C C 0 0 C C G G G G G G A A G G A A C C G G A A A A A A G G A A A A G G C A G G A A G G G G A G C C A A G G 0 0 0 0 A A G A A A G A G G G G A A G G C C G G A A A A G G G G A A A A G G 0 0 A A G G G G A A G G G G A A C C A A A G G G G G C C A A G G A A G G G G G G G G G G C C A A G G G G A A G G G G A A G G C C G G G G C C G G G G A A A G C C G G A A A A G G G G C C G G G G G G G G G G A A A A A A G G G G A A G G A A G G A A A A A A G G G A C C A G G G A G A G A A C C G G 0 0 A A A G A G A A G G G G A A G G G G G G G G A A G G A A A A C C C C G G A G C A G G G G G G G G G G G A A A A A A A A A G G G G G G G G G G A G G G G G G G G G A A G G G G C C A G G G A A G G A A G G A A 0 0 G G G G G G G G A G G G G G C C G G G G G G A G A A C C A G G G A T C A G A G A A G A A G G A A G G G G C C G G G G A A G G G G A A A A A A A A G A G G G G G G G G G G C C G G G G G G A A A G G G A A A A G G A G A A G G G G A A G G A A G G A A G G G G G G G G A A A A 0 0 C C G G G G A A G G A A A A A A C C A A G G G G A A G A A A A A C C A A A A G G A A G G G A C C A G A A G A G G G A A G G G G A C C A G G G A A G G C C A G A A A A A A G A A G A A C C C A A A A G A G G G C C G G G G G G A A A A G G G G A A C C A A A A 0 0 A A A A G G A A A A A A A G A A A G A C A A 0 0 C A T T A A C C G A G G C C A A A G A A A A G G A A G G G G G G G G G G G G G G 0 0 C C A A G A A G A A G A G A A G A G G G G G G G A A G G A A A A A A G G C C G G A A A A C C G G G G G G G G G G A A A A A A C C A A C C A A G G G G G G C C A A G G A G A A A A A A A A G G G G G G C C A C A G A G G G A A G G G A C C G G G G A A G G G A G G A A A A G G G G G G A A G G A A C C A A G A G A G A G A G A A A G G G G A A A A G G A A A A G G G G G G A A G G A A G G A G A A A C G G A A G G G G A G A G G A G A G G G G G A A G G G C C A A A A G G G G G A A G A A A C A G G G A A G G G A G G A A G A A G G A G A A A A A G G G G A A A A G G C C A A G G A A G A G G G G C C G G A A C C G G A A G G A A A G G G A A C A A A G G A A G G G G G G 0 0 G G G G A A A A A A A A A A G G A A G G G G A A A A G G G G C C G G G G A A G G A C A G A A A A G G G A A A G G A A G G G G G G A A G G G G G G G G G G G G G G G G G G G G G G A A A G G G G G G G G G C C A A C C G G G G G G G G G G A A A A A G G G A A A A G G G G G G A G G G A A A A A A A A A A G G G G G G G G A A A A A A G G A A A A A A G G A A G G G G A A A A A G G A A A G G A A A A A A G G G G A A G G G G A A A C G G A A G G A A G G A A G G A A A A G G A G G A A A C A A A G G A G G G G G G G C C A A A G A G G A A G A G G A G G G G 0 0 G G A A A A A A G G G G C C A A G G G A G G G G G G A A G G C C A A C C A A A A G G G G G G G G A A G G C C G G G G C C G G A A A A G G G G G G A A G G G G A A C C A A G G A A G G G G C A A A G G C A C C G G A G G G A A G G A A A G A A G A A A A G C C C C G A A G C C G G G G A A A A G G A A A A G G G G A C A A G A A G 0 0 C A C C A A C C G A A G A G A G C C A A C C A A A A G G A A G G C C G G 0 0 G G G G A A G G A A A A A A A A A A A G C C A A G G G G A A G G G G A A A A A A A A A A G G A A A A G G C C G G G G A A G G G G G G C C G G A G T T G A G G A A G G A A G G G A A G C A A A A G A A G G A A A A G G A A G G G G A A A A G G A A A A G G A G G A A A G G G G A A A C G G A G A A G G C C G A G A A A A A C C G G A A C C A A A A G G C C A G G G A A G A G G A A A A C C C C G G G A G A A G G A A A A A G G A A A G G G A C A A A A G G A G A G A A G A G A C A G G G A A G A A A A A G G G G A G A G G G G G G G G G G G G A G A A C C G G A A G A C C G A G G G G T T G G A A A A A A G G G G A A A A G G A A G G G G C A G G A A A A A A G A C A A A A G A A A A A A G G C C G A G G G A A A A A G G A A G G G G A A A G C C C A G A C C G A G A G G G G A G A A A G A A A A G G C C A A G G A A G G G G A A A A A A A A A A G G G G G G A G A A A A A A A C A C G G G G G G G G G G G G A A G G A A G G G G A G G G G G G G A A C C G A 0 0 G A A A A A A A G G G G A A A A A A G G A A G G C C A A G G G G A A G G A A A A A G A G A G G G G G A A G G 0 0 A A A A G G A A A A A A G G G G C G A A G G G A A G G A A G G G G A C A G G G A A G G A G G A G A A C C G G A G G A G G A A A G A A T T G G G A G A A G G A G A A A G G G G G G A A G G A A G G A A A G A A G G G G G G A A G G A A G G A A G G C C G G G G A A A A G G C C G G A A A A A A G G G G G G G A A A G A A C A A C C G A G G A G A A A A C C G G A A A A A G G G A A A A A A A A G G 0 0 A G G G A G A A A C A A G G G G A A G G G G A A G G G G G G A A A A G G G A A A G G C C C C G G G G A A A A C C G G A A A A G G G G A A G G C C C C C C G G G G A A G G G G A A C C G G G G G G C C A A A A A A C C A A A A A A G G C C A A G G A G C A C C G G A A A G A A A A C C A G A A A A A A A A A C A A G G A G A G 0 0 G G G G G G A A A A G G A A G G A A A A G G G G A A A A A A A A A A G G A A G G C C C C G G G G A A A A G G G G G G A G G G C C A A A A A A A A C C C C C C A A A A A C G G A A T A G A C C A A G G A A G G A A A A A A A G A A A A G G G G G G G G A A A A A A A A A G A A G G G G G G G G G A A A A A A A C C G G G G A A G G A A G A G G A A A A G G A A G G A A G G G G A A A A G G G G G G G G G G G G C C A A G G A A A G A C A A C A G G G G A A C C G A A A A A G G A A G G G G G G A A G G A A A G G G A A G G A A C C A A G G G G A A A A A A G A C C A A A A G G A A C C G G G G G G A A G G G G C C A A C A G G G G C C G G G G G G A A G G G G C C G G G G A A G A A C G G G A G A A A A A C C A G A A A A G G C C G G G A G G C C A A G G A A A A A A A A A G A A A A G G A A G G C C A G G A G A G G G G G G G G G G G G A A G A G A A A G A G G C A G G A A A A G G G G G G G A A G G G G G A G C C G G A G A A G G G G C C A A C C G G G G G G A A G G G G A A A A G G A A A G C A A A A A G G A A A A A A A A G G G G G G 0 0 G G A A G G A A A A A A G G G G A A G G C C G G G G G G G G A A A G C C A A A A G G A A A A G G A A G A G G A A C C C C G G A A G G A C A A A A A A G G G G A A C C G G G G G G G G G G C C A A G G A A A A A A G G A A G G A A A A A A G G A A C C G G A A G G A A G G C C G G G G A A A A A A G G A A G G A A A A G G A A A A G G 0 0 A A G G G G G G G G G G A G G G A A A A A G A G G G G G G G A G A C A G A A G A A A G G A A G G A A A A G G C C G G A A A A G G G G G G A A A A A A C C A A G G A A A A G G G G A A G G A A A A G G A A G G G G G G G G A A G G A A G G G A A A G G G G A C A A 0 0 G A G G A A A A G G A A G A G G G G G G G G G G G G G G C C G A A A A G A G G G G G A A G G C C G G G G A A G G G G G G A A A A A A G G G G G G A A G G A A G G A A C C A A A A G G G G A A A A A A C C A A G G G G A A A A G G G G C C G G G G G G G G G G A A G G G G C C A A A A A A C C A A A A G G G A G G G G A G A A A A A A A A A A G G A A C C A G C C A C A A G G A G G G G G A G A C G G A A G G G G A A G G G G A A G G A A G G A A A G G A A C G G A A G G A A G G G G A A A A G G A A G G G G G G G G A A A A G G G G G G G G A A A C G G G G A A G G A A T T A A A G G A C A C C G G G G A A C C A A G G A A C C A A C A G G A A A A A A G G C C A A A A G G G G G G G G A A G G G G A A G G A A G G A A G G A A A A A A C C A G A A G G C C G C A G C C A A A G A A A A G A C A G A A A A G C A G A A A G G A G C A G G G G C A G G A G A A A G A G A G A A A A A A G G A A A G A A A A A A A G A G A A A G C C A A G G A A G A A G C C A G A A G A G A A A G G G G G G C C G G G G G G G G A C C C A G G G G G C C C A A A G G G A A G A G A G A G A G C A A A A A A A A A A G G G G G C C A A G A G A G G A A A A A A A A A A A A G A A A G G G G G A G G A A C C 0 0 G G C C G G A A A A A A A A G G A A A A A A G G G G G G G G A A G G A A A A A G G G C C A A G G G G G G A A G G A G A A G G A A G G G G A A C C A A A A A A A A A A C C A A A A G G G G G A A G A C G A A G G G G G G G A A G G G G G G A A G G A A A A G G G G G G A A G A G A C C G G A A G G A G G G G A C C A G G G G A A G G A G G G G G G C A C A A A A G G G A A A A A G A G A C G A C C G G G G A A A G A A G G A G A G G A G G G G G G A A A A A G A G A A A G C A A G A A A A A G 0 0 G A G G A G G A G G G G G G C C A G G G G G A A A G A C G A G A A G G A A A G A A A C C A G A A A G A A A G A G G A G G A C G G A G G A G G G A A C A C A G A C A A A A A A A G A G C C A G A A A G G G A A C C G G G G G G A G C C A A A C G A G A A G C A A A G G G G A A G G A A G G G G A A G G A A G G C C C C G G G G G G G G A A G G G A C C G G C C G G A A A A G G A G G G G G G G G G A A A A A A A C C A A T G G G G A A G G A A A A A A A A G G A C A A 0 0 A A 0 0 G G G G G G G A G A A G A A C A 0 0 G G A G A G 0 0 G G C A A G C C G A G G G G A G G G A A A A G A G G A A G G G A A C G G A G C C A A G G G G C C G G A A A A G G A A G G G G A A A A G G G G C C G G A A A A A A G G A A G G C C A A G G G G A G C C C C G G A A A G G G G G G G G G A A A A A A G A G A G G A A G G A G A A G G A A C C G G A G G G G A G G A G A G G A C A G A A G G G A G G A C A A A G G G G G G G G G G G G G G G G C C A A A A A A A A C C A A G G G A G G A G G G G G A A G A G G G A A G G A A G G A G A A G A G C C A A A G A A A A G G C C G G G A G G G G A A G G C C G G C C G G G G A A G G A A A G G G A A G G G G A A G G A A A A G G A A A A A A G G G G A A A A A A G G G G C C C C A A A A A A G G C A G G G A A A 0 0 G G G G A A G G G G G G G G G G A A A G C C G G A A A G A A A A G G A A G G G G A G G G A A G G G G A A A A G G A A A A A G G G A A G A C C A G 0 0 A A G G A A A A C C G G G G A A A A A A G G G G A A A C A G G A A G G A C A A G A G C A A G A A A A G A A A A G G A G G G G A A C C T A G G A A G A A G G A A G A G G A C C A G G G C C A A A A A A A A A A C C A A G G A A C C G G A G G G G G A G A G G G C C G A A G A G A A G A G G A G A A A G G G A A G G C A A G A A A A A G G G C C A A C A G G A A G G A G G A G A G A G A A A C A G A A A A G G A C C G A G G T T A A G A G A T A A A G G G G A A A C C C G G A A G G C C G G G A A A C C A A A G G G G G G G A G G A G A A C G G A G A G G G A C A A G G A G A G G A A A G G G G A A A G A G A A A A A G G A A G A G G G A A G G G G A A G G G G A A A A A A A A A A A A G G A A A A G G G A G A A A G G G A G G G G A G G G G G G G C C G G G G G G G G G G A C C C C C A G A C C A C C A A G G C C A A G G A A G G A A A C A A G G G G G A A A G G A A G G C A A A G G A A A A G G C C G G A A G G G G A A A A A A G G A A G G A A A G A A C A G G G A G G A A A A A A G A G G A C A A C C A A G G A A G A G G A A G G A A G G A T A G A A A A G G A A A A G G A A G G G G A C C A G G G G G G G G A A G G G G A A A A A A A A G G G G G A G A G G C A A A T A G G G G C C G G G G A A A A G G G G A A G G G G C C G G G A A G A G A A G G A A A G A A G G A A G G A G G A G G C A G G A G G G G A A G A A A C A A G G A A G A G G A G G G G A A G A A A C A A G G A A G G A A G G G G G G C C A A A A A A G G A A G G G G G G G G A A G A A A G G A A G G G G G G G A A G C C A A A G G G A A G G G A A A T T A A G A G G A G G A G A A C A A A G G G G A A G G A A G A G G G A A A A C A A A G G G G A G G G G G G G A A A A A C A G A A C A G G G G G C C C A G A G A C A G A A C C G G A A A A G G G G G A A A A A G G A G G A G G G A A G G G A A A G A G G G A A A A A G A T A C G G A G C A A A A A A A A A G G A A 0 0 A A C C G G A A G G A A A G C A G G A G A A G G G G A A G A G G A A G C A A A G A A G G A A A G G A A A A A A A A A C C G G G G G A C A A G C A G A C A G G G A 0 0 C C G G A A G G C C A G A A G G C A A G G G G G G A G A A G A A T T G G A A G G G G A G C C A G C A G A C A A A A G A A G G A G C C A A G G G A G G A G G A G A G G C A G G A A A G G A A A A A A A G A G G A C G A C C A G A G C A G A G A C A G A A G A G G G A C A G A G G G A C A G G G A A C A A A C A A A A A C C A G A A G G C A A A A G G G A C A G G G G G A G G A G A G A A G G G A G C A C C A G G G A G G A G A G A G A A G G G G G G G A G A A T T G G A C G G G G C C G G G G A A G G A A G G A A 0 0 A G G G C C G G G G A C G A G A A C A G G G A C G A A A G A G A A G C A A G A G G A A C A C G G A A C C A A G G G A G A G G G A G G G G G G A A A C C C G A G A A A A A A A A G G G G A A G A A A A A A C A G G G G G G G G A A A A A G A G G G A G G G C C C A A G C C A A G G A A G G G C A C A G G A C C A A G G G A G G G A G G G A C C G A G G A A G A A A A A A G G G A A G G A A G A G A A G G G A G A A G A G G G A G G A G G A A G A A C A G A C A A G G G A G A G A G A G A C A G A G A G G A A A G G G G G G A A G A G G A G G G C A A A G G A A G G A A A A C C A A G G G G C C A A G A G G G G A G A A A A 0 0 G G A G C C A G G G G A A A A G G A A G A G G G G C G C A C A A G A G G G G G G A A A A A G G G A G A G G G A G G A G G A A A A A A G G G G G A G G A A A G G A G G A G G G A G A G G G A A C C G G C C A G G G A A A A A A A A G A G G A A C C A G A G A A A A G G G G G G G A G G G G G G G A G G A G G G A A G A G G G G A A G A C C A C G A G G C A G A A G A C G C C C C C G A A C G G C C G G A G C C A G A A A A C A A G A A G A G G A G A A 0 0 A G A A G G T A A A A C G A C A A A G A G A G A 0 0 C A A A G G A C A A G G A G C A A G A G G G G A C C A A G G G A G G G A G G A A G G A A A A 0 0 A A C A G A A A A G A A G G G A C C A C C A A G G A A T A C G A A G G G G G 0 0 G A G G A G A G G A C A G G A G G A A A A C A A G G A G G A A G A A G G A G A A A A A G A A G G A G A A A A G G T T A A C A A A G G A G C C G A A A G A G G A A A A G A G G G A A A C A A A G G G A G G A G G G A A G G G G A G C C G G G G G G A A C A C C C C C C G G A A C A A A A A G G G G G A G A G A G G C C A A G G A A G G G G A A 0 0 G G A A A A C A G G G A A G G A G G G G G G G G G G A A A A G A G G A G G G A C G G A A A G G A G A A A A A G G G G A C A G A C A A A C A A G G A G A A A A A A A A G G A G A T G A C C A G G A G A C A G G A G A G G A G G A A G G G A G G A A G G G A G A A C A G A G A G G A G G G G A A A A G G A A G A A C G G A A G G G G G A A C A G G A G A G G G G A C A G G G A G A A A G C A G G A G A A A A A A A G G A A A G G A A A A A A G G A A A A A A G A G G A A A A A A C C G G A A A A G G G G A A G G G G A A G G G G A A C C A A A G G G A G G G A C A G A A A A C C A A G A G G A G G A C A A G A G G G A G G A A C G G G G A A C A A G A C G G G G A G A A A G G G G G A A G A A G A A A G G G G G G G A G A G A G A G A G G A A A A G G A G A G G A A G A G G A G C A A A A A G G A A C C A A A A A A C C G A A A A G G A A G A G A A G A G A G A G G G G A G A G G G A A A G A A A G A A 0 0 C C G G G G G G A A A A G G G A A G A A G G A A A A T T A G G A A A A G G G A G A G G G G G A G G A A A A G G G A C G A A G A A A G A G A G A G G G A A G G A G A A A C G G G G A A G G G G A A G G A A A A G G G G A A G A G A A A A G G G G G A A A A A A A A A A G G A G A C G G A G A G A A A G A G G A A A G A A A G G A G A A G A G G G A G G G A G G G G A A G G A G A G A A G G G G A A G G A G A A C A G A G G G G C C T A A A A A C A A G A G G A A G A A A G G G G G A A A G G A A A A C G A A A G A G A G G G G A A A A A G G A A G A A A C C A A G A G A A A G A G A C C A G G G A A A A G G G A A G A A G A G A G 0 0 G G A A A A G G G A A G A G C A C A C C C A G A G G A G C A A G A G G A G G A G A A A A A A A A A A A A A A C A A G A A A G A A A G C A A C A G G G C A G G G G A G C G G A G G A A A A A G G A G G A A G G C C A A G G G G C C G G A A G G A A G G A A A A A A G G A A A G A C C C A A C A C A A A C C A A A C G C A A A C G G A A G G A A A A G G G G A A G G G G A T C A A G C A A G T T A A G A C C A A A A G G A G A G C A A G 0 0 G G A G G G G A A G C C G G G G A G C A A G C C A G G G C C A C G G A A G A C C G G G G A G A G A A A G G G G G G A A G G G A G G G A A G G A C G A A A G A G G G A C A A G A G A G A A A A A A C G G A C C G G A C A G G G A G G G A A C A G G A G G A A G G G A A A G G G G G G G A A A C A A G G C C G G G A A A G G A A A G A A A G C C G G A C A A 0 0 G G C C A A G G G G A A A A A G G G A A A C A A A A G G G A G A G A A G A A G G G G G G G G G G A A A A A A G G G G A A A A A A A A A A G G G G A G A G A A A A A G G G G G C C G A G G G G G G A A A G A A G G G A A A A A A G G A A G A G A G G G A C G A G G A A A A A A G A G G A G G G C C C C A G A C G G A G A G A C A A A A G G A G G G G G A A G G A A G A C A A G A C G G G G G A A A A A A A A A G G C C A C A C G G G G G G A C G G A A G A A G A G A A A A A G G G G G G G G G A A A A A A G G G G G G C C C C A G G G G G G G G G A A A G A G A G G G C C G A A G G A G A G G A G G G G G A A G G A G A G G G G G G A C C G G C C A A A A A G A G A G G A G A A G G G A G G G A A G G A A G G A A G G A A A A A A A A G G A G A A A A G G G G G G G G A G C C A G A A A A G G A A A G G G A A A A A A A G G A G A G G A A G G A A A A G G A A A A A A G G A A A A A A A A G G C A G G A A A A C C G G G A G G A G G G A A G G C A G G A A G A G G C C G G C C C C G G A G G G G G A A A A A A G G C C A A G G G G A A G G G G G G G G G G G G G G A A G G C C C C G G G G G G A A A G G G G G C C A A A A G G G G G G A A A A G G G G G G A A G G G G G G G G G G A G G G A A C C G G A A G A G G A G G G A A A A C A G G G G A A A A A A A A C C A A A A G G G G A A G G G G G G A A A A G G A A G G A A A A G G A A G G A A 0 0 A G G G G G 0 0 A A A A C C C C C C G G G G G G G G G G A A G G G A G G A A A A C C G G G G A A G G G G G G G G C C A A A A G G G G A A A A G G G G G G G G G G G G G G A A A A G G G G A A A A A A A A G G C C G G A A C C G G 0 0 A A A A A A C C G G G G A A C C G G G G G G A A G G G G A A G G G G G G G G A A A A G G G G G G G G A A A A G G G G G G G G G G A A A A A A C C C C G G G G G G A G G G G G 0 0 A A A A A A A A C C G G G G A A G G C C A A A A A A G G G A A A A A G G A G G A G G C C A A A G G A A A A G G G G G G G A A A A G G G G G G G G G G A A A A A A A A G G G G G G C C C C A A 0 0 A A G G C C A A A A A A G A 0 0 A A G G A A G G G G A A G G G G A A A A G G 0 0 A A A A G G C C G G G G G G G G A A A A A A G G G G C A A G G G A A G G C C C C A G G G G G A A G G A A A A G G A A G G G G G G A A G G A A A A G A G G G G A G G G G G G G G G G G C C G G A A G G G G G G G G G G G G A A G G A A G G A A G G 0 0 G G C C A A A A A A G G A A A A A A A A A A A A G G G G C C G G A A G A G G C C G G G G G G A A C C A A A A A A A A A A G A A A G G G G A A G G G G A A G G G G G G G G G G G G A A G G G G G G C A G G A A G G G G A A A A A A A A G G G G A G A A G G A A G G A A A A G G G G A A A G A G G G G G A G A A A A G A A C C C A A G G A A A A A G A A A A A A G G A A G G G G A G G A G G A G A A G A G G G G G G A C A A C C C C G G G G A C A A G G A A G G G G A A G G C C G G G G G G A A G G A A A A G G A A A A G G G G G G A A A A C C A A G G A A A A G G G A G G G A A A G G A A G G C C G G G G A G G G A A C C G G A A A A A A C C A A C C G G C C G G G G A A G G G G G G G G A A G G C C G G G G A A A A G G A G A A A A G G G G C C G G T T A A G G G G G G G G A A G G G G C C A A T T G G A A A A A G A A G G A A 0 0 A A G G A A C C G G A A G G A A G G A A G G G G A A G G A A 0 0 A G A A G G A A G G A A G G C C G G G G G G G G G G A A A A A A A A A A G G G G G A C C G G G G A A A A A A G G G G A A A A A A C C C C G A A A G G G G G G A A A C G G A A A G C A G G C A A A G G A A G G G A A G G C G A C C A C G G A G G G A A G G G G G G A G A A A A G A A A C C A A G G G G G G G G G A A G A A C C A G G A A G C C G G G G A A G G G G C C G G A A A A G G A A G G G G A G A A C C A A G G A A A G G G G G G G G G A A G G G G C C G G G G G G G G 0 0 G G G G G G G G G G G G C C G G G G G G G G G G G G A A A A G G A A A A A G C C G G C C G G G G A A A G C C A A A A G G G G A A A G G A C C G G 0 0 G G G G G G A A C C G G A A A G G A A A G G A A G G A G A G A A C C A A A G G G G G A A G G A A G G A A G G A A A A A A A A G G A A C C G G C C G G A A A G A A G G G G G G G G A A G G A G A C G G A A G G C C G G A A G G A A G G A G A A G G G A G G A A A A A A A G G G G G C A G G G G G G G G G G G G C C G G G G G G G G A A G G G G G G A A G G G G A A A A A A G G G G G G G G G G A A G G C C 0 0 C C A A A A A G A A A G G G C C G A A G A G A C G G A A C A A G G G G A 0 0 G G G G G G A A A G G G A A G G G G G A A A A A A A A A G A A A G G G G G G A G C C A A A A A G G G G G A A G G G G A A A A G G G G C C G G A A A G G G G A A A G A G A G G G G A A A A A A A G G G C C G G A G A G A G A A 0 0 A A A A G G A A A A A A C C 0 0 G G G G G G G G G G G G A A A G G G G G A A A G G G A G G A A C G G G G G G A G G A A G G G A A G G A A 0 0 G G A A A A A A G A C C G G A A A A A A G G A A G G A A G G G G G G G G G G A A A A A A G G G G G G G G G G A G G G C C G G G G A A G A G G G G A A A A A G C C G G G A G G G G A A G G G G A A G G C C G G A A C C G G 0 0 A A G G A A A A A A G G G G G G A G A G A G A G A A C C A A G G G G G G G G G G G G 0 0 G G A A G A C C A G A A A A G A A A G A G G G G C C G G A G A A G A A G A A G A G G G G A A G G A G G A G G A G G G A A A A G G G G 0 0 A A 0 0 A A A A G G G G G G C C G G G G G G G G G G G G G G A A G G G G G G G G C C 0 0 G G A A G G G G 0 0 G G G G A G G G G G G G G G G G 0 0 G G A A A A G G A G G G G G A A G G G G G G A A G G G G G G G G G G G G G G G G G G G G T T A A G G C C C C G G A A G G G G G G A A G G G G A A G G G G G G C A G G G G G G A G A A A G A A G A G A A A G A G A C A A G 0 0 A A A C A G G A G A A G G A A G A A A G G A G A A G G G G G A G C C A A C A G G G G A C G G 0 0 G G C C A C A G A A A A G A A A G G G G A A A A C A A A G A A C A A A C G G A A G G G G G G A A C A 0 0 A A A A G A G A G G A A G G A G G A C C G G A G A G A A A G A C A A A G G A A G A C A G G A G A G G A A A G A G G A A G A C C A G A G A G G G G G A A G C A A A A C G G A C A C G A G A C A G G G A A A G G A A A G G G G G A G G G A G A A C C G A G A A A C C 0 0 G A C C G A A A A A A G A G A C G A G G A C G A C A G G G A A G C C G G A A A G A A A A A G G G A A G G C A G G A A G A C C G G C A G A A A G G G G G G C A G G A C G A G A G A A A G G A G A A G G G G A A G G G G G G G G G G C C A A A G G A G G A A A C G G A C G G A G G G A G A G A G G G G A G A G G G G G G A A A A G A A A A A G G A A A A G A C C C C G A C C A G G A C A G A A G G G C C A G A G A G A C G G G G G G G G A A C C G G G G G G G G G G G A A A G G G A A G A G G G G A A A G G C A G G G G G G G G A A T A G G G G G G G G G G A A A G G G G A A C G G G A A C G G A G G G A G A G G G A G G G C C G G A G A G G A G A G A G A A G G A A G A G C A G G C A G G A A A G A A G G G G G A A A A G A G C A G G G G C C G G A A G G G A G G G A C A A A A A A A G G A G A G A A G G G G A G G G A A G G A A A G G A A G G G A G G G G A A T C A G A G A A G A A G A A A G G G G G G G G A A G A A G G G A A G G A C A A A A A C A A A G G G A A G G G A G G G G A A G A A G A G A A A A A G A G A C G A A G A G A G G A A G A A G G A A A G G G G G G G A A G A A C G G A G G G G A A C A A C A G G A A G G A A G G G G C C G A A A A C A G A A A A C A C C A G A A C A A A A G G A C C C C G G A A C A A A 0 0 G G G G A C G G G A G G A A A A G G G G A A G G A A G G A C C C G G A A G G G G A A C A G G A A G G G G A G A A A G G G G A A A A C G G G A A C G G T T C C G G A G A G A G G A A A A C A C A G A C A A A A A A A A G G G G G G A G G G G G C C A A A A G G C C A A C C A A C A A A G A G G A A G G A G A A A G G G G G A G G A A A G G G G A A G G A A C A A A G A G G G G G G A A A G A G G G G G A A A G G A C C A G G G A C C C G G A A G A A G A A G G A A G G G G A A G G A C A A A C G G A G A G A G G G G G C C G G A C A A A A A A G G A A A G A G G A G A A A A C C C G A G G G G A A G G C C G G G G A G G A A A G A A A C C G G A T C C G G G G G G G G G G C C G G A A G G C C G G G G A G A A G G G G C C G G C C A A G G G G C C A A A A A G A A G G A G G G G G G A G A A G G A A G C C G A C A G G G G A A A A A A A A G G G G G G G G G G G G G G G G G G A A A A A G C C G G G G A A G G G G G G A A G G G G C C A A A A C A A A C C A A G G A A A A G G A G A A A G A A G G G G G G G G G G G G A A A A A A A A G G C C G G A A C C G G A A A G G G G G A A A A A A G G C A A G G G A G A G A A A G G G A G G A G G A A A A C C G G A G G A A A C C C A A A A A G G C C G G A A G G G A A A A A G G A A G G G G A A C C A A G G G G C C A G A A A A A A G A C C A A A A G G A G G A G G G G A A G G A A G G G G A A A G A A G G G G A A C C G G A A A A G G G G A G G G A A A A A A G G C A A A G A A A A A G G A G C C A A A A G G G G A A A A C C G G A A A A G G G G A A A A A A A A G G A A A A A A A A G G G G 0 0 G G T T A A C C A A C C 0 0 G G G A G A G G A A A A G G G G G A G G G A A A G G A A A G C C G A G A A A A G A G C A G G G G A A C C A A G G A A C C G G A G G A A A A A G G G G A A G G A G G G A G A A A A G G A G G G G G A A A A G G G G A A G G A A A A A A G G A A G G G G G G A A A G A G C C C C C C G A G A G G A A A A G G G G G A A A G G A A G G C C A A G G G G C C A A G G G A G G A G G A C C A C A A C C A A A G C C A G G G G A C C A A G G C C A G C C C C A A C C A A G G A A A A G G A G A A G G G G G G G G G G G G C C G G A A G G A G A A A G G A A A G G C C A G A G C A G G 0 0 C C A A G A A C G G G G A G A A G G G G C C G A A A G G G A A G A G G G A C A G C A G G G G G A G G A A A A G A G G A A G A A G A A G G C C G G G G G G G G A C A A A A G G A A G G A A G G G G C C A A G G G A G G A A A A G A G G G G G G G G A A 0 0 G G A G A A G G G G G G G G A A 0 0 C C G G G G A A A A C C A C A C A A C A A G G A A A A A C A A C G G A A G A A A A A A A G A G G G G G G A A C C A G T T C A G G C C C C A A G G A A A A A A A G G G G A C C G G A A A A G G G G A A A A A A A A G G G G A A G G G G G G C C G G A A G G C C G G A A G G A A A A G G G G A A C C A A A A G G C A G A A G G G A A A G A A G G G G T T G G G G A A G G A A C C G A A C A G A A A A A A G G A A A A G G A A G G G G G A A G A A A A G G G G G G G G G G A A A A 0 0 C C G G G G A G A A C C A A A A A A A A G A A C A G G G G G G G A A A G A A G G A A T T A A A A C C A A A A A A C C G G A C A C G G C C A A A A G G A A G G G G A A C C A C G G A A G G G G A A G G G G G G C C A A A A G G G G A A A A A A A A A A A A A A G G G A G G G G G G A G G A G A G A G G A A A A G A C A G A A G G G A G G G A G G G G G A A A A G A A A G A A C A A C A C A A A G A C C A A A A G G G G G G C C A A A A G G G G C C G G C C G G G G G G A A G G A A G G A A A A C A A A G G A A A A A A G A G G A A G G G G G G A G A A A A G G A A G G A A 0 0 A A A A G G C C A A G G G G G G C C G G C C A A G G A A G G G G G G A A C C A A A A A A G G G G G G C C A A G G G G A A G G C C C C C C A A G G A A G G A G G A G G C A A A C A A A A G A A G G A A A A G G G G G A A A A A C C G G C C G A G G G G A A G A G A A A G G 0 0 A A A A G G G G A G G A C C G A G A G A A A A A G G A A A A 0 0 A G G G A G G G C C A A A A 0 0 C C A A A A A A A A G G G G G G G G C C C C A A G G G G G G A A G A G G G A A A A A G G A A A G G G A G G G G G A A G G G G G G A A G G C A G G G G G A A A C A A G A A 0 0 G G A C C A A G G A G G G A G A G A G G A A A A G A A A A A A A G G A A A A A A A A C C G G A A A A A A A A A A G G G G C C A A G G G G A A A A G G G G G G G G C C A A G G A A G G G G A A A A G G G G A A A A A A G G A A 0 0 G G 0 0 G G A A G G A A C C G G A A C C G G A A A A G G A A A A G G C C G G G G G G A A G G G G A A A A G G G G A A G G A A A A A A C C C C A A G G G G A A G G C C A A G G G G A A C C G G A A A A A A A A G G G G A A A A G G G G A A G G G G G G C A G G G G C C G G A A G G C C G G A A G G A A G G G G A A G G A A G G G G A A A A C C A G G G G G G G A A G G A A C C C C A A C C G G A A A A A A A A A A A A G G A A A A G G G G C A A A G G A A A G 0 0 G G G G A A G G A A A A G G G G A A A G A A G G C C C C A A A A G G G G A A G G A G G A G G G G G G G G A A A G G G G G A G G A A A A G A A A G A A G G C C C C A A G G G G A A A G A A A A C C C C G G G G A A A C A C A G A A 0 0 A G C A A A A G G G A A C C C C A A A A A A A A G A C A C C C C A A 0 0 A A A G A A A A G G G G A A A A G G A G G G G G G G G G A A A G G A G G A G A G G G A A C C A A G G A A G G A A G G G G G G A A T T A A G G A A A G G A A A G G G G C C A A G G C C G G A A G G A A A G G A G G A A A A A G A A G G A A A A A G G G A A G G A A G G G G G A A A C C A A A A G G G G G G G A A G A A A A G A A A A A G A G G A G G G A A A A G G A A C A A G A A A C A A A G G G G G A A G G G G A A A A G G G G A G A A 0 0 G G C C G G C C G G G G G G G G G G G G C C G G A A C C A A G G A A A A A A A A G G A A G G G A A A A A A G A C A A C A T T A G G G G G C C C C A C G G A A 0 0 A G A A A A G G A A A A G G G A G G A A A A G G G G A A A A G A A A C C G G A A G A G G G G A A G G G G G G G G A A C C G G A A G G C A G G C C G G C C G G A A G A A G A A G G G G C C G A A A A A G G A A G G A A C C A A A A A A C C A A A A A A G G G G A A C C G G A A C C G G G G G G G G A G A A A C A A A A A A C C 0 0 G G A A A A C C G G G G G G G G A A G G A A A A A A A A A A G G A A A G G G A A G G G G G G G G A A A A G G A A G A C C G G A A C C C C C C A A C A G G A A G G A A G G G G A G G A G G A A A A A G A A G G A A A A A A G G G G G G A A G G A A G A G G G G G G A A A C A G A G G A A C A A G G G A A A G G C C A A A A G G G G A A A A A A A A G G G G A A G G C C G G G G G G G G C C G G G G G G A A C C A A A A C A A A G G A A G G A A A A G G A A A A C C A A A A A A G G G G A A A A A A C C G G A A G G A A G G G G G G G G G G A A C C A A A A 0 0 A A A A G G G G G G A G A A A G A A G G A A G G C C G A A G A A 0 0 G G G G A A A A G G A A G G G G A A G G G G G G C C G G G G G G A A G G G G A A A A A A G G G G G G G G A A G G A A C C A A G G C C C C G G A A A A A A G G G G A A G G A A G G G G C C G G A A G G G G G G G G A G C C C C A A A A A A C C G G A G A A G G A A G G A A G G A A G G A A G G G G C C G G C C A A A A G G A A A A A A A A A A A A G G G G A A G G G G A A A A 0 0 A A A A A A G G C C A A A A G G G G C C T T A A A A A A A A A A G G A A C C G G G G C C A A G G A A G G A A G G G G A A C C G G A A G G A A G G C C A A C C A A A A G G A A G A A A A A A A A A G G G A G G G G A G G A G G A A A A G A A A A A A G G G G A G G G G G G A C A A G G C A A A A A G G G G T T G G G G A A G G A A G G A A A A C C C C A A G A G G A A G G G G A A A A A A A G A A A A A A A A G G A A A A G G A A A A G G G G G G A A G G G G A A A A C C A A C C A A G A A A C C G A C A G A G G G G G G A A A A A A A A A T G G G G G A A A A A G A A A G A G A A G A G G G G G A A G G G G G G G G A A G G A A A A A A A A G G A A A A G G A A G G G G G G A A G G G G C C A A A A A A G G A A C C A A A A A A G G G G G G C C A A G G A A A G G A G G G G G A 0 0 G G A A G G A A A A G G G G G G G G G G G A A C A G A A A G A G G G G A C C A A A A A A G G G G C C A G G A G G A G G G G G G A G A A A A A G A A A G A G G G A A A A A G G A A G G A A G G A A A A G A G G A A G G G G A A A A A A G G A A A A G G C C A A G G A A G G A A A A G G A A G G A G G G G G A G G G A A A A A A C C G G A A G A A C C C A A A A C C G G G G C C A A A A A A G G A A G G G G G G G G G G G G A A A A G G G G A A A G A A G G A A G A G G A A C A T T G G G G G G G G A A C C A A A A G G A A A A G G A A G G A A A A G G G A A G A A A A G A G A A G G A A G A G A A 0 0 A G A G G G G A A G G G G A A G G A G G G G G G G A G G A A A A A A A G A G C C A A A A G G G G G G G A G G G G G G C C C C C C G G G G G G A A G G A A G G A A G G A A C C G G A A A A A A A G A A A A G G G G A A C C A A A A G G G G A A G G A A G G G G A A C C C C A A A A A A A A A A A A G G A A A A G G G G C C A A G G A A C C G G A A G G A A G A G A G G A A G G A A A A A A A A G G G G A A A A C C A A C C A A A A A A G G G G A A G G G G A A G G A A A A A A C C A A A A G G C C 0 0 A G G G A A G G A A A A G G C C A A G G G G G G A G A A G G G G A A A A C C C C C C A G G G G G A A G G C C G G G G G G G G G A A A A A G G A A G G A A A G A A A A A A G G A A A A A A A A A A A G A G A A A A G G G G A A G G C C A G G G A A G G G A G G G G A A C C A A G G 0 0 G G A G A A G G A G G G A A G G G G G A G G A A C C A A G G C C G G A A A A G G G A G G G G A A G G G G C C C C A A A A G G A A G G C C A A A A C A A A G G A A A A A A G G A A G G A A C C A A A A G G A A G G G G G G A A T T C C A A A G G G A G G G G G C C G G G G A A G G G G A A A A G G G G G G G G A A G G A G G G A A G G A G G G T T A A 0 0 G G A A G G G G A A G G A A A A A A T T G G A G G G G A G G C C G G G G C C A A G G G G A A A A G G A A G G A A G G G G A A G G A A G G A A C A G G G A G G A A C C G A G G A A G G G G A A A A A A G G G G G G A A G G A A A A A A G G G G G G G G A A G G G G A A C C G G A A A A A A A A A A G G G G C C C C C C G G C C A A A A A A A A A A A A G A G G G G A A A A G G A A T T G G A A G G A A G G G G A A G G G G C C G G A G A A A A A G A A A A G G A A A G A A A A G G G G A A G G G G G G G G A A A A G G G G A A A A A A A A G G G G G G A A A A A A A A A A G G A A G G G G A A A A C C A C A A A A G G A A G G A A G G A A G G A G G G G G G G A A G G A A C C A A A A A G G G A A G G G G A A C C G G A A A A G G A A A A A A A A A A G G G A A G A A A G G G A A A A G G A A A A G G C C A A G G G G G A G G A A A A C C A A G G G G G G G G A A G G G G G G A A G G G G A A A A G A G G A A G G G A A A A A G G G G A A G G 0 0 A G A A G G A G A A A A G G A A G G G G G G G A G G A A G G A A G G A A A A A A A A A A G G A G G G G G A A C C G G G G G G A A G G G G G G C C G G G G G G A A G G A A A A G G 0 0 G G G G G G A A G G G G G G G G G G A A C C G G A G G G G G G G C C G G G G G G A A A A A A A A G G C C A A 0 0 G G A A A A G G G G A A A A C C A A A A C C A A A A G G C C A A G G C C 0 0 C C G G A A A A G G A G G G G G G G G G G G A A A G G G A A A A A G A G 0 0 C C A G A G C C A A A G G G G A G A A G A G G A G A G G C C G A A A G G G G A G A G A A A A A A C C G G A A C C G G G G G G G G G G A A A A G G G G G A G G G G C C A G A A G A A G A C A A C A A G A G A A G A A A A A A A G G C C A A G G A A A A C C G G G G A G G G G G G G G G G G G G G G A A G G A A A A A A A A G G G G G G T T G G G G G G 0 0 G G G A 0 0 G G A A C A G G G A G G A A G G G G G G A A A G G A G G G G C A G G A A A A G G A A G G A A C A G G G G G G G G G G A A G G C C G G A G G G A A C C G G A A C A A A G C A A G G A A A A G G C C G G C C A A G G A A A A A A A A A A G G G G C C A A G G C C G G A A G G C C A A G G A A G G G G G G G G G G C C G G C C A A G G A A G G A A A G A A G A A A T T G G A G G G A A G A G G G G A A C C A A G G G G G G G A G G G G G G A A A A G G A A A A A G G G G A C A G G A A A C A A A G G A G A A G A A A G G G 0 0 G G A G G G G G A A A A A C A C G G A G A A A A A A G G G G G G A G G G A G A G G A G G G A G G A G A A G A G G A G A G A G A A A A A G C A A C G A G G G A A G G G A G A G A G G G A A A G C C G A A G A A A A G G G G C C A A A A G G A A C C A A A A G G G G C C A C A G A G G G A A G G A A G G A C A G C C A A A A A G 0 0 G G A C C C G G A G A A G G 0 0 A A A G A A A A G G A A A A A A G G C C G G A A A A A A A A G G C C G G G A A A A A A A A A G A A G A A C C A G A A A A G G G G A A A G A A G A G A A A A G G A G A C A A G A G G A G G A C A G G G G A A A G G A C C C A A G G A C A A G G G G C C G G A G A G C C C C A G G A G G A A G G G G A G G G A G G G A A G G A G A G G G G G C C G G A G A G A G A G G G G G A G G G G A A G G G A A G G A G A A G G A A A G G G A A A A G G G G G A G A A C G A G G C C G A G G A A G G A A A A G G A A A A A A C C G G G A G G A G G A C C G G A G G G C A G G A A A A A A G G C C G G G G G G A A A A C C G G A A A G A G C C G A A A A G A G A A C C G G G G G A G G A G C C G G A A A A G A G G A A G A G G A G G G A A G G G G A A G G C C A A A A G G A A A A G G C C G G G G A A A A A A A A G G G G G G G G G G G G G G A A G A A C A A A A A A A A G G A A G G G G A A A A G G A A A A A A G G A A A A G G A A A G A G A A A A G G C C T T A A A A G G G G G G G G A A G G 0 0 G A G G G A A A A A G G A A G A C C G G G G A A G G C C C C A A A G A C G G G G A A A A G G A A G A A G A A C C G G G G A A G G A A G G A A 0 0 A A C A C C G G A G C C A G A G A A G G G A A G A G A G G G G G C C A G C C C C G G G G A G A G A A A G G A A A G G A G A A A G G A G G A C G G G A A A A A G A A G G G A A G G C C G G 0 0 A G A G C A A G A C G A G A G G A A G G G A G G A A C C A G A A A A A A G G A A C C A A G G G G C C A A A A G G C C C C G G A G G G A A A A G G G G G G G A A A G G A A C C A A A A G G A A G G G G G G G G A G G G G G A A G G A A C C A A G G A A A A G G A A C C C C A A A A A A A A G G A A G A G G A A G G A G G A A A A A A A G G G G A A A A 0 0 A G A A A A G G G G A A A A C C G G G A A A G G A A A A A G G G A A A A A A G G A G G A A A 0 0 A C A A A G A A G G G G G G A A G A A A G G G G A G G A C A G G G G C C A A G G G G A A G G G G G G A A G G C A A A 0 0 G G G G A A A G A A G G G G G G G G G G G G A A A A G G G G A A G G A A A A G G C C A A G G G G A A C C A A C C A A G G A C A A C C A G G A G G A A A A G G G G A C G G G A G G G A C A A G G G G G G G C A A G A A A G A G A C G G A G A G A G A G A G A A A G A C A G A A A A G G A G C C G G A C G G G G A A G G A A C C C C G G A A A A G G A A G G A A A A G A A A A A G G 0 0 G G G G G A G G C C C C A A A A C C A A G G G G A A A A A A G G G G G G A A G G G G A A A A A A G G G G A A A A A G G G A A A G G G G G A G G A A G A A C C A A G G A G G G G G G G A G A A G G A A A A G G A A G G A A A A G G C C G G G G C C A A C C A A G G G G A A G G A A A A G G A A G A A A A A A A A A 0 0 A A C C A A G G A A C C C C G G A A G G A A A A G G G G G G A A A G G G A A G G A A C C A A G G 0 0 A G A A A A A A G A G A G G A A A A G G G G G G G A G G A A A A G A G A A A G G G A G G A A G G G G G G C C C C A A G G G G G A G G G G A A A A G G C C C C G G A G C C G G C A G G G A A A A A G A A A A G A G G G A A A C A A G A G A A A G G A A A A G A A A G G A A A A C C A A A A A G A G A G G A G A A G C A G G A C C C G A C A A A C C C A G G A G C A G G A C G G A G A G G G G A C A A A G G G G A A A A A A A A G G G A A G A A G A C C G G A A A A G G A A A C C C A G G G C C A G G A A A G A A A A A A G A A G A C C G G A A G G G G G G G G G G G G G G C C G G G G G G A A G G G G A A 0 0 A G C C G G A A G G G G G G C C G A G G G G A A A A A A G A G G A A A A G G G G G G A G C C C C A A A A G G G G G G G G A A G G G A A A G G A A G G G G G G A A C C A A G G A A G G G G G G G G G G C C G G A A C C G G G G C C C C G G A G G G G G G G A G A G A A G A A G A C G G G A G A A C A G A G G G A G A C G G A A A A G G A A A A G G C C G G G G G G G G A A A A A A A A A G A G A G A G A A G A A A G A A A G G C C C C G G A A G G C C A A A A A A G G A A A A A A G G G G G G G A G A G A G A A G A A G A G G A C A A C A A G G G A A A A G A A G A G A C A G C C A G G G A G G A A G G G G G C C G G A A C C A A G G C C A A G G G G A A A A A A C C C C G G A A G G G G G A C C G A G G G G G A G G A G G G G G G G C C 0 0 C C C C C C A G G G A G A A G G A A A A G G G A 0 0 A A A A A A C A A A G G A A A A G G G G G A A G G G A A G G G G A G G G A A A A G G A A A A G G G G A A A A A A G G A A A A C A A A G A G G G A G G G G G G A A A A G G G G A A G G G G A C G A A C G G A A G A C C G G A A A A G G G G A A G G A A A A G G A A A A A A A A G G G A C C A A A A A A G G A A G G C C G G G G A A A A C C G G G A G A C C G G G G G G A A C C A A A A G G G G A A G G G G G G G G A A C C A A A A G G 0 0 A A G G A C A G G G G G G G A C G G G G G G G G G A G G G G A A A A A A A A A A G G A A G G C C A C A A G G C C A A A A A G A G G G G G G G A A C C C C G G G G G G G G A A G G A A G G A A G G G G A A G G G G A A A A G G G G G G G G A A A A G G G A A G G G G G C C A A A G A A G G A A G G A A G G A A G G G G G G A A G G A A G G A A A A A A C A A A G A A A C C G A C C G G G G A G G G G G A A C C G G G G C A A A G A G G G G G G G G G A G A A G G G G A C A A A G G G G G A A A G G C A A A C A A A A A G G A G G A A A A A A G A T A G G A G G G G A A G A G G G G T T C C G G A A G G T T A A G G A A G G G G A A G G C C G G A A G G G G A A C C A G G G A A G A C C G G G A G G G A 0 0 A A G G G G A G C A A A G A C C A A A A G G G G G G A A C C A A A A C C A A A A G G G G G G A A G G A A A A A A G G G G G A A G G G G G G G A A A A G G G G A A G G A A G G C C G G G G T T A A 0 0 G G A A G G G G A G C C C C G G A G A A A A A G G G A A A A A A A A G G A G C A G G G G G G A A G G A A G A G A A A G A A A A A A A G G G G G G A A G G G G G G G G 0 0 G G A A G G A G C C A A G A A A G G 0 0 0 0 G G A A A A G G A G A G G G A A G G A A G G 0 0 0 0 G G G G A A C C A A G G A A G G A A G G C A G A A G A A G G A A C C G G A A G G A A G G A A A A A A C C G G G G G G 0 0 G G G G G G A G A A G G G G A A G A A A G G G A G G A A G G G A A A C A G G G G G G G G A A G G G G G A G G A A G G G G A A A A G G G G G G 0 0 G G G A A A A A G G G G G G C G G A G G A G G G G G G G G A A A A G A A G G A A A A G G G G G G A A G G G G G G G G C C A A G A A A G A G G A A G G A A C C G A A G G G G G G G A G G A C A 0 0 A G A A G G A G A A A A C C A G A A G G A G A A A A G G C C C C A A G G A G A G A A A A A A C C G A G A A A A A G A A A C C A A C A A G A G A A C C A A G G A A A A G G G G C C G G G G G A G G G G A C A G A G A A G G G G A A A G A A G G A A G G A A G G A A A A C C A G G A A A G G A G A A A A G G A G A A G G A A G G A A A A G G C C G G A A G G C C A A A A A A A G A A A A A A C C G G A A G G C A G G G G A A C C C C A G A A G G G G G G A A G G A A A A G G G G G A G G G G G G C C G G G G A A G G G A A A G G G G A A A A G G G G G G G G G G G G G G A A G G G A A G A A A A A A A G G A A G A G A G C C G G C G A A G G A G A A G G A G G G G A G G C A G G G G G A G G G G G A G A G G A A G G G G G G C C A A G G C C C C G G G G A A A G G G A A A A A A G G A A G G A A A A G G G G A A 0 0 G G G G G G C C G G C C G A C C A C G G A A G G G G A A A A G G G G A A A A G G A A A A G G G G G G C C A G C C G A A A A A 0 0 A A A A G G G G A G A C G G C C A A A A C C G G G G G G G G A G G G A A A A G G G G G G G G G G A A A G G A A A A G A C G G G G 0 0 A A A A A A A A A A A A G G C C G G G G G G G G A A G G G G A G G G A G G A A G G G G G A A G G A G C A A G G G A G G G G G A A C A C C G G G G A A A G A G C C A A C C A A A G G G G G G G G G G A G G G G A G A A A A G G G G G G A A A A G G G G C C G G A A A A G G G G A G 0 0 A A G G C C G G G G G G A A A G G G A G A A 0 0 G G G G A G G G 0 0 C C G G G A A A G G A A G G G G G G G G A A G G G G G G G G G G C A A G G G G G A A A G G G G A G G A A A G G G A A G G G G A A G G G G A A C C G G A A G G G A G G A A G G A A G G G G G G A A G G A A G G A A G G G G C C G G G G A A G G A G A A 0 0 A A C C G G G G A G A A A G G G 0 0 A A A A A A 0 0 A G A A A G 0 0 G G G A C A C C A A C C G G A A G G A A A A G G G G C A G G G G G G A A A A G A G A A G C C 0 0 G G G G G A G G G G G G G G G G A G G G G G G G 0 0 A G C C G G C C C C G G A A A A G G G G G G A A G G G G G G G G C C G G 0 0 A A G G A A C C G G G G G G A A G G G G G G G G G G G G G G A A A A G G G G G G G G A G G G A G A G G G A A A G G G A A A G A G A A A G A G A G G G G G G G A A C A A G A G 0 0 A G A G C C G G A A A A A A G G A C G G G G G G G G A A A A A A A A A A A A G G A A C C G G A A G G A A G G G G G G A A G G A A C A A C A C G G G G G G G G 0 0 G G G G A A G G 0 0 0 0 G G A A G G G G A A G G G A G G G G A A G G G G G G G G A G A G A A G G G G G G A A G G G G C C C C G G A A A A G G A A G G G G G G G G G G G G G G G G G G A A A A C C G G G G G G G G G G A A G A A A C C G G G G G G 0 0 A G G G G G G G A A A A G G G G A A A A G G G G G G A A G G G G G G G G G G G G A A A A G G G G G G G G A G C C G G G G G G 0 0 A A 0 0 C C G G A A A A C C G G A A A A A A A A G A A A A A A A A A G A A A A A G G C A G A A G G G A A G G G G A A G A C C G G A G G G A A A A G G G G A A C C A A A A A A A A A A A A 0 0 G G G G A A C C G G A A C C G G A A G G A A G G A A A A A A A A A A A A A A A C C C A A A A G G G G G A G G A A C C A A G G G G G G G G A A C C A A A A C C A A G G A A C C A A A A A G A A G G G G A A A A G G G G A A G G A A A A A A A A A A G G A A G G G G G G A A A A G G C C G G G G G G C C G G 0 0 A A A A G A G G C C A A G G G G G G G G A A C C G G G G C C A A A A A G A G G G C C G G G G G G A A G G A G G G A G A A A A A G G G G A C C G G G G C C A A C C A A A A G G A G G A C C G G C C G G G G A G 0 0 G G A A G G G A G A G A G A G G A A C C A A G G C C A A G G G G 0 0 G G G A A A A A G G G G A A G G G G A G G G G G A A A A A A A A A A G G G G C C G G A G G G A C G G A G C C G G A A G G A A C A A G C C G C C C G G G G G G G G A A C C G A C C A A G C G G A A A A T T A G A A G G A G A A A C A A G G A A A A G G C C A A A A A A A G A A A G A G A A G G A G A A A A G G A C A C A A C C A A G G G G G A A G G G A A G A G G G G G G C A A A G G A G A A G G A G C C C C C C A G G A G A G G A A A G G G A A G A G G A G A G A G A G A G G G G G C A G A A G A G A A A G C C G G A G A G G G G A A A A A C C G G A A G A G G G G A A C C G A A G G G A G C C G G G G A G G G G G A A G A G G A A G G G G C C A A C C A A C A A G G G A A A C G A A A G G C A A A A G G G G G G A G A G G A A A A G G A A G G A G G A G A G A G A C C C C C C A A A G G G A A A A A A G G A T A A G G C A C A A A A A G A G A G G G G A A A A A G A A A A C C A A C A A A G A A G G C G A G G G A G G A C A G A G G A G G G G A G G G A A G G T A C A A A G A G G G A G G C A G A A A G G A A G G G G A C G G G G A A A G G G G G G G A G G G G G G G A A A G A G G G T T C C A G A G 0 0 G G C A A A A A G G G G A A G G A G G G G G G G G G A A A A A A A A A G C A A A G A G G A C A G A A A A G G A G C A G A A G G G A G A A G A G G 0 0 G A A G A G G G A A A G A G G G G G G G G G A G G G A A A G G G A A G G G A G G G A 0 0 C A A A A A G G G G G G G A A G A A G G A A T T A A A A G G A A G G G G A A G G A G A G A G A G C A A G A G G G A A A G C C G A G G A G G G A A A A A G C C A A A A A G C C A A A C A A A A G A C A A A A G A G G A C A A G G A A A A G A G A G A G C A C C A A A G G G G G G A G A A G A A A A G G G A A G A G A A A G G G G G A G C C A G G A A G G A G G A A G G A A G A A G A C G A G A A A A G A A G A A G 0 0 A C C A A G G A A G A G A C A C A G A A G G G A A G A A A G A G A G A A A C A G A G A G G A A A T T A A C C G G A A A G A C A C G G A A G G A A G G G G G G A A G G C C A G A A A G A A 0 0 G G C A A A G A A G G A A A G G 0 0 G G G A G G G G G G A G G A G A T A A A G A A G C C C C G A A G A G C A G G G G G A G A A A C A G A G G G G A G A A A G A C A G G A A G C A C A G A G A A C A G A C G A A A A A 0 0 A A G G G A C C C C G G G G G G C C G G A A A A G G G G A A A A G G G G G G G A A G A A G G G G A A A G A A G G A G A A G A C C T T A A A A A G A A C A A A G G G G A A A A A G C C C C A A G G A A A A G G G G C C A G G A G A A A G A A A G G A A G G G A A G G G G A A A A A G A G G G A C C A G A C A G A A A A G G A A C C A A A A A A A A G G G A C A A A C A A G G A A A G G G G C A A A G G C C A A A A A A A A G G G G G G A G G A G A G A G C C C A C A C A A G A A A A G C C G G G A A A A A G G A A A G G G G G G G G G C C C C A A A A A G A A G G A A G G A A A A A A A A A A A A G G G G G A G G A A G G G G G G G A C A A A G G C C G G A A G G A A G G G G G A A A T T A A A A A A A A A A C A G A C A A A A A A G G A C C A G G G A A A G A A G G G G C C C C A A C C G G A G G A G G G A G G G G G A A A A G G G G G G A G A A A A A A C G G G A A C A A C C A A G G G G G G A A G G G G G G G A A A A A G G A A A A A A A A A A G A A A G A A G A A A A G G G A G G A A G G A C G A A A G A C A A C G A A G A G A G A A A C G A A G A A G G G A A C A C A C A G G A A G A C G A G G G G G A A A A G A G A A A A G G A A G G G G G A G G A A A A A A G G G G G G G G A G G A A G A A A G C C A C A A A A C C A A C C A A A C A A A A G G G G G G G G G G A A A A G G A A G G G G A G A A G A G A A G A C A A A A A G A A A A G G A A G G A A G G G G G G C C G A G C G G G G A G G G G G G G G G G G G G G G G G C C A A T A A A G G G G G G C C A A A A A A G G G G 0 0 A A A C G A A G G G G G A G C A A G G G G G A A G G A A G G A G A A A A G G G G G G C C A A C C C C G G A A G G A C C C G G G G A A A A C C G G A A A A C C G G A A G G G G C C A A G G G G G G C C G G G G G G A A G G G G G G A A G G G G G G G G A A A A A A A A G G G G G G G G G G A A A A A A A A G G A A G G C C A A C C A A A A G G G G A A C C A G A A A A A A G G G G C C G G C C G G G A G G G G A G A A G G G G A A A A G G G G A A G G G G A A A A G G A A G G C C G G G G G G A A A A A G G A G G G G G G A A G G G G A A C C C C G G A A C C A A A A G G A G G G G G A A G G G G A A G G G G G G G G A A G G A A A A A A G G G G A A G G G G G G G G G G G G G G G G A A G G A A G G G G A A G G G G A A G G G G G G G G G G A A A A G G A A A C C C A A C C G G G G A A A A A A G G G G C C A A G G G G G G A G G G G G G G G G A G G G G G G A A A C C C C G G G G G G A G G A G G A A G G G G A G G G C C G G 0 0 G G G G G G A A G G G G A A G G G G G G C C G G A A C C A C C C G A G G G G A A A A A A A A G G G G G G G G A A A A A A G G G G G G G G A A A A G G G G G G G G G G A A G G G G C C A A A A G G G G G G A A A A A A A A A A G G C C G G G G G G A A G G A A A A G G G G A A G G A A A A C C A A G G A A G G C C G G A A G G G G C C G G A A G G A A A A A A A A A A G G G G C C A A A A G G A A A A A A G G A A G G A A G G G G A A A A G G G G G G G G G G A A G G G G 0 0 G A G G A A G G A A G G A A C C G G G G A A G G C C G G A A A G G G A A G G A A 0 0 G G A A A A G G G G G G G G C C A A G G C C C C G G G G G G G G A A A G A A C C G G C C G G C C A A A A G G C C A A G G A A G G A A G G A A A A G G A A A A G G G G A A A A C C G G G A A A G G G G C C G G G G A A G G G G C C G G A A G G A A G G G G G G C C A A A A A G A G A G G A A A 0 0 A G A A A G A A G A G G G G G G A A A A G G A A A A A A G G A A A A A A A A A A G G G G A G A A C C A A A A A G A A A A C C G G G G A A A A G G A A A A G G A A A A A G A G G G A A A A A A G G G G A G A G G G G G A A A A A A A G A A G G A A C A G G G G G G G G A A A A A A A A C C G G A A A A C C A A G G A A A A G A G A A G A G A A A G A A A G C C G G A A G G G G A A G G G G A A A A G G A A A A G G A A G G A A G G T T G G A A G G A A A A G G C C A A C C G G A A A A A A C C G G C C G G G G G G G G A A G G G G C C G G A A G G G G A A G G G G A A A A G G G G A A A A G G A A G G G G C C G G A A G G A A A A A A G G C C A A A A A A G G G G G G A A G G A A C C C C C C A A A A A G A A G G A A A A G G A A G G C C G G G G C C A A G A C G A A A G G A A A C A A C A G A A G G C C G G G G A A G G A A G G G G A A C C G A G A A G G A G G G G G G G G G A A A G G G A C A A C G G A A A A A A G G A A A A G G G G A A G G C C C C A A G G C C A A G G 0 0 G A A A G G A G A C C C A A G G G G A A A A A A G G A A G G A A G G A A G G A A A A G G A A A A G A G G A A A G G A A A A A A G G G G A A G A A G A A G C C A A A G C A A C G G A A A A A A A A G G G G G G A A A A A A A A G G G G G G A A A A A A G G G G A A G G G G A A G G A A A A G G A A C A A A A C A G A C C C A A C C G G G G C C G G G G G G G G G G G G G G A A A A G G C C G A G C C C A A A A G A C C G G G G C A G G A G G A G G G G G G A A C C 0 0 A A G G A A A A A A T T A A G G G G A G A G 0 0 G G A A A A G G A A A A A A G G G G G A A A C C A A A A C C A A G G A A G G A G A A G G G A A G A G G G G G G G G G G G G G A C C C G A 0 0 C C A A A A G G C C G G G G C C G G G G A A G A C C A A A G A A G G A G A A A G G G A A A C A A G G C C G G C C A A A A A A C A A A A A C A A C G G A A G G G G C C A G A G A A C A G G A A G G G G A G A A G G A A G G A A G G A A G G G G G G G G G G A A G G A A A A G G G G A G G A A A A C C C G G A A A A A A A A G A A A 0 0 G G A A G A G G A G A A A C C G G A G A A G G G A G A G C C G A A A G G A A G G A C A A A A 0 0 A G G G A G A G A A A G G A A G G G G A A A G A G A C C A A A G G G A G C C G A G G G G A G A A C G A A A A G G G G G A A A A G G G G A 0 0 A C G A C A A G G G G G C A A A C A G G G G A A A A A A G G A A A A G G G G A A G G A A A A G G A A A A A A A A G G A A G G A A G G G G G G A A G G A A A A A A G G G G A A G G A A A A G G A A G G A A A A A A G G G G G G A A C C G G G G A A G G C C G G A A G G C C G G G G A A G G G G A A G G G G G G A A A A A A G G G G A A G G G G A A A A A A G G G G A A C C C C G G A A A A A A A A G G A A G G C C G G G G A A C C A A G G G G G G A A A A G G G G G G G G G G A A G G A A G G C C A A G G G G A A C C G G G G A A A A G G A A G G A A A A A A A A G G G G A A G G A A C C C C G G C C G G G G G G G G G G A A A A A A A A A A A A A A G G A A G G A A A A G G A A G G A A A A G G G G A A A A A A A A A A A A G G G G A A A A A A A A C C G G G G C C G G G G C C G G G G G G G G G G A A A A G G A A A A A A G G G G A A A A G G C C G G G G A A G G A A G G A A C C A A G G G G A A G G G G G G G G G G A A G G G G A A A A G G A A G G G G G G A A A A G G A A G G G G A A G G G G A A G G A A G G A A A A A A A A G G A A A A A A G G A A G G A A G G A A A A A A G G G G A A G G C C A A G G A A G G G G C C A A A A G G A A T T G G G G A A A A A A G G A A G G G G G G G G G G G G C C A A A A A A G G A A C C G G A A A A G G A A A A C C G G A A G G G G G G G G A A A A G G G G G G A A C C A A A A G G A A G G A A A A A A A A A A A A G G 0 0 A A G G 0 0 G G A A C C A A A A G G G G A A C C G G A G G G A A A A C C G G A A G G C C G G G G A A A A G G G G G G A A G G C C G G A A G G G G A A A A G G C C G G A A 0 0 G G G G G G A A G G G G 0 0 G G G G G G A A A A G G A A G G A A A A G G A A A A C C A A G G 0 0 A A G G A A A A A A C C G G A A A A G G C C A A G G G G G G G G G G G G G G G G G G A A A A A A A A G G A A A A G G A A C C G G G G C C G G C C C C G G G G A A A A G G A A G G G G G G G G A A A A A A G G A A A A G G A A G G C C G G A A G G G G A A A A A A 0 0 A A C C A A A A A A A A G G 0 0 G G A A A A G G G G A A G G G G G G A A C C G G A A A A G G G G G G G G G G A A A A G G G G G G G G A A G G G G G G A A A A G G A A G G G G G G A A A A G G C C A A G G G G A A A A G G G G G G G G A A A A G G A A G G A A G G G G G G A A G G G G A A A A C C G G A A G G A A A A A A G G G G A A G G A A A A A A G G A A A A A A 0 0 C C A A G G C C A A G G G G 0 0 A A G G C C G G G G A A G G G G A A A A G G A A G G G G G G G G A A G G G G A A G G A A G G A A G G G G G G G G G G C C A A G G G G G G G G A A A A G G A A A G G G G G G G A A G G C C A A G G A A G G G G G G A A G G A A G G G G A A G G G G G G A A G G A A A A G G G G A A A A G G A A G G G G C C A A G G G G G G C C A A A A A A A A G G A A G G A A A A G G G G G G A A A A C C G G G G G G G G G G G G A A A A G G G G G G G G A A G G G G G G G G G G A A C C G G G G G G A A G G C C A A A A G G G G G G A A A A A A A A G G G G A C A A G G G G G G A A G G C C A A G G G G C C A A G G G G G G C C G G G G C C G G G G G G A A A A G G G G G G A A G G G A G A G G G G C C A A G G G G A A G G A A G G G G C C A A A A G G G G G G A A G G A A A A A A 0 0 A A C C A A C C G G G G A G G G G G G G G G 0 0 A G G G G G G G A A A A A A A A G G A A C C G G G G G G A A A A G G A A 0 0 A A A A A A G G C A G G A A A A G G G G G G A A G G G G 0 0 G G A A 0 0 G G A A C C G G G G A A G G A A G G G G G G G G A A A A G G A A A A G G G G A A G G G G A A G G G G G G A A C C A A A A A A G G G G A A 0 0 A A C C A A G G G G A A G G G G A A G G G G G G G G G G G G A A G G A A A A G G G G G G G G C C A A A A G G G G C C G G G G A A A A A A A A G G A A G G C C G G A A G G G G G G G G G G G G A A G G G G A A A A G G A A A A A A A A G G A A G G G G G G A A G G G G G G G G G G C C G G A A G G G G G G A A G G A A G G G G A A G G A A G G A A G G A A G G 0 0 A A G G A A A A C C G G A A A A 0 0 A A G G G G G G G G C C A A A A G G C C A A A A A A A A G G A A A A G G G G G G G G G G G G G G G G T T A A G G A A A A A A A A G G G G C C G G A A A A G G A A A A A A C C G G G G G G G G C C G G A A G G A A A A G G A A G G A A G G C C G G G G 0 0 A A C C A A A A G G A A C C G G G G A A G G G G G G G G A A A A A A A A C C G G G G G G A A A A A A G G G G A A G G G G A A G G G G A A G G G G G G A A G G A A G G A A A A G G A A G G C C A A G G A A G G G G C C A A G G G G A A G G G G A A G G A A A A G G G G 0 0 A A A A A A G G A A G G G G C C A A G G A A A A A A C C A A G G A A A A A A G G G G G G C C G G A A C C G G G G A A A A A A G G C C G G A A G G A A G G A A G G G G A A G G A A A A G G G G A A C C G G G G A A G G G G A A G G A A A A A A C C A A A A A A A A A A A A G G C C G G A A G G A A A A A A C C C C A A C C A A G G A A A A A A G G 0 0 A A A A G G A A A A A A G G G G C C A A A A G G G G A A G G G G A A A A G G A A A A A A A A C C A A G G A A G G G G G G G G G G G G G G G G G G A A A A A A G G A A 0 0 A A A A C C G G G G G G G G G G G G A A G G A A A A A A A A A A G G A A G G G G G G A A A A G G G G G G A A G G A A A A A A A A A A C C A A G G A A G G G G A A A A A A G G C C A A A A G G G G A A G G G G G G G G G G G G G G G G C C G G A A G G A A G G A A G G A A A A A A A A G G G G 0 0 A A A A C C G G A A G G G G G G G G G G G G G G A A G G A A A A G G G G 0 0 A A A A G G G G A A G G A A A A G G A A A A G G G G A A G G G G G G G G G G C C G G A A C C G G A A G G A A G G C C G G G G G G A A G G G G G G A A A A C C G G G G G G C C A A G G C C A A G G A A G G A A G G G G C C G G G G G G G G G G A A G G G G G G G G C C A A A A A A G G G G G G 0 0 G G G G C C G G G G A A A A A A A A G G G G A A G G A A G G G G A A G G A A A A G G G G G G A A G G G G G G A A G G A A A A C C G G A A G G G G G G A A G G G G A A A A G G G G A A G G A A A A G G A A A A A A G G G G G G G G G G G G C C G G A A A A A A G G G G A A G G A A G G A A A A A A A A G G A A G G A A G G G G G G G G G G A A A A A A G G A A A A A A A A G G C C C C G G G G G G T T A A G G G G G G A A A A C C G G A A G G G G A A A A G G G G G G G G A A C C G G A A G G 0 0 A A G G G G A A 0 0 A A G G A A A A G G C C G G G G A A A A A A C C A A G G G G G G G G G G T T G G G G G G G G G G C C A A G G A A G G G G C C G G C C C C A A A A G G A A A A G G G G G G G G G G A A A A G G G G C C A A C C A A A A G G A A G G G G G G G G G G G G C C A A A A G G G G G G T T C C G G C C G G G G C C G G G G C C A A A A A A G G C C G G C C G G G G C C G G A A G G G G A A C C G G A A A A G G A A G G A A C C A A G G G G G G A A G G G G G G G G G G G G A A G G C C A A G G G G C C G G G G G G G G A A A A C C A A A A A A G G A A G G A A G G A A G G A A A A A A G G A A G G A A A A A A A A A A C C G G C C A A C C A A 0 0 A A G G A A A A C C C C G G G G G G G G A A A A G G A A 0 0 G G A A G G A A A A C C G G A A G G A A G G A A A A 0 0 G G A A G G A A A A G G G G A A A A A A G G A A A A A A C C G G A A A G A A G G G A G A A A A G C C G A C A G G A A G G G G G G A A A A C C A A G G G G A A G G A A G G G G G G G G G G G G C C G G G C G A A A C C A A G G G A G G A G A A A A A A A C G G G G G A G G A A A A A C A A G A G A C A G G A A C C G G G G G G G G A G G G A A A G G G G G A A G G C C G G A A G G G G A A G G A A A A G G C C G G A G A A G G G G A A A A G G 0 0 G G A G G G G G G G A A C C C C A A G G A A A A A A G G A G G G C C G G G G G G A A A A A A G G G G G A C C A T G A A A G G G G G G A A G A G A A A G G A A A A A A A A G A A G G A G G G G A G A G G A G A A A G G A G G G G G G G G A C A A G A A C A G A G A G A G A G G A G A G G G G G C A 0 0 A A A G A G A C G G C C G G G G A A G G A A A A C C G G G A A A T T A G A A G A A G A G C A A A G G A A A C A G G G G A A G G G A A A A A A A A A G A A G G A A G G G G G A A A A A C A A G G G G G G G A G A G G G G A C A G G A A G G A A G G G G A A G G A G G A A G A A A A A A A A A A A A G G G G C C G G G G A A G G G G G A G G A A G G G G G G G G A A C C G A G A A A A A G G G G C C G G A A G G G G G G A A A A A A A A C C G G G A G G A A G G G G A G G G A A A A G A G G C C G G A G A G A G G G A G G G C A G G G G A C C C A A G G G A A A G G G G C C A A G G G G C C A A G G A G A A A A A A 0 0 G G G G G G G G A A G G G A G A A A A C A A G G G A A A A A G G G G G G 0 0 G G A A G G A A A A G G G G G G A A A A A A A A G G G G G G G G G G G G A A A A A A A A G G A A A A G G G G G G G G A A C C G G A A A A G G A A 0 0 G G G G G G A A G G G G A A G G A A G G A A G G G G G G A A A A G G A A 0 0 G G A A G G A A A A G G G G A A A A A A G G G G G G A A A A A A A A C C G G G G A A A A G G G G G G G G A A G G G G G G G G G C A C C A G G A A A A A A A A A G G G G G A A G G A A A A A G G G G G G A G G A G A A G G C C A G A G A G A G G G G G G G A A G G G G C C G A A A G G G G G G G G A A A A A A G G A A A A G G G G A A G G A A C C G G G G A A G G G A A A G A G G A A A A A G G A G A G A A A A A G A A G A A A A G G A A G G G G G G C C C C G G G G C C A A C C A G G G G G C C G G G G G G A A A A G G C C C C G G A A G G A A C C G G G G G G G G G G G G A A G G A A A A G G G G A A G A A A G G A A G G G G G G G G G G G G G G A G A A G G A G A C A A G G C C G G G G G G A A A A A A G G G G A A G G A A G G A A G G G G A A A A A G A A A A A A A A A A C A A A C C G G G G A A C C G G G G C C C A A A G G A A G G A A A A A A A A G G G G G G A A G G G G A A A A A A G G G G G G G A A A G G G A A C A G A A C C A G G G C C G G C C G G G G C C G G A A C C A C G G G G G G A G A A G A G G A A A A A A G G A A A G A A A A C C C C G G A A A A G G A A C C G G A A A G A A A A G G G A G G G G A A G G A A A G A A A A T T A A A A C C G G A A A A G G A A A A A A A A G G A A A A G G G G A C G G G G G G G A G G A A G G A A A A G A G G A A G A C C A G A G C C C C A A G A G G G G G G A A G G G G A A C C G G G G A A G G A A G G A A G G C C G G A A G G C C G G G G G G G G G G G G G G G G A A A A G G A A A A G G G G G G G G G G G G A A 0 0 C C A A C C A A G G A A G A A G G G G A C C C A A A G G A A A G G G A A G G G G G G A A G G G G G G C A G G G G G G G G G G C C G G G G G G G G A A 0 0 G G G G G G G A A A G A A A A A G A G G G G A A A A G G G G C C G G G G A A A A G G A A A A G G A A A C G A G G G G G G A A A A G A G G A G A G A G A A G G G G G G G G A A G G G G A A G G G G G G G G G G G G G G A A G G A A G G A A G G G G G G A A C C C C A A A A G G A A G G C A A A G G G G A A C C A A A A G G G G G G A A G G A A G A G A A A G G A A A A G G A G G G G G A A G G G G A A A G G G A G G G G A A G G G G G G G A A A A A A C C A A G G G G A A A A G G C C A G G A A A G G G A A C G A A C A A A A A A G G A A G G G G A A C C G G G G G G G G G G A A 0 0 A G G G G G G G G G A A G G A A G G G G G G G G G G G G G A 0 0 G G G A A A A A A A A A A C G A G A A A A C G G G G A A G G A A G G G A G G A G A A A G G A G G A A A A G G G C A A A G G A A G A G C A A A 0 0 G G A A A A A A G A A C C C G G A G A G G G G G G G A A G A G G G G A G A G A A G G A A A A 0 0 A A A G A A G G G G A A G G A A A G A A G A G G G G G A G G A A A A G G 0 0 G G A A A A G G A A C C A C A A A A G G G G A A A C A A C C G G C C G G G G A A G G G G G A G G G G G G A A A G G G G G C C G G G G G G A A A A G G A A A A G G A A A A A A G G A A A C G G G G G A A A A G A A A A A A C C G G C C G G A A A C A A G G A A G G G G G G G G A A G G G G A G A A A A G G G G A A A A A A G G G G A A G G A A C C A A G G G G A A A G C C C C G G A A A A 0 0 C C 0 0 A A A A 0 0 A G A C G G G G G G G A G G C C G G A A A A A A A A G G G G G G A G A G A G G G G G G G A G G G G G G G G G G G A A A A G G C C A G A A A A G G G G T T G G G G A A G G A A G G G G A A A A G A A G C C G G G G G G G G G G C C A A G G A A G G G A A A A G A G C A G G A A G G A G A A A A A A G G G G A A 0 0 G G A A G G G G G G 0 0 A A A A A A A A G G A G G A G G A G A G G G G G A A A A G G G G G G A A G G A A G G G G A A A A A G G G A G G G G G G G A A G G G G A A A A A A A A G G G A G G G A G A A A A A A A A G A A C C G G A A G G A A A A G G A G G G A A A A C C A G G G C C A C A A G G A G C A G G A C G G A A C A G A A A C C C C G A A G A A G G G G G G A A A A A G C C A A A A C C G G A A A A G G A A A A G G C C G G G G G G A A G G C C A A G G G G G G G G A A A A G G A A G G G G G G A A A A G G A A G G A A G G A A G G G G G G A A C C G G G G A A G G A A G G G G G G G G A A A G G G A G A C G G G G A A G G A G A A C C A G G A G G A A G G G G G G A G A A G A A C A C A A A G G A A G G A A G A G A C C C G A A A A G G A A G A A A A G G G G G G A A C A G G A A A A C C A G G G G G A A A C C A A A C C A A A G A G A G A C G A C A A G A G C A G A G G G G G G G G A A A A C C A G G G G G G G A A G G A A G G G A A G G A G G A G A A A A A A G G C C G G G G A G G A A G A G A A G A A T G G G G G G G G G G A G A G A G A G A G A G A A C A A G A A A A G G A G A C G A 0 0 G A G G A A G G C C G G G G A A G G G G G G A A G G C C A A G G A A A A G G G G G G A A A A A A A A G G G G A A C C G G G G G G G G G G A A A A G G G G A A A A A A G G G G G G A A C C A A A A G G A G G G G G G G A A G G A A C C G G G G A G G A A G G G A A A A A A G G G G G G C C C C G G G A G A G A A G G A A G G A G A A G C C A A G G A G G G G G A G G A A A A A G G G A A A G G G G G G G G G G A A G G G G G G A A G G A A G G C C A G G G A A A A G G 0 0 A A G G A C G G G G G G G G A G G G A A A A G A G A G G G G G A G G A A G G G G A A G G A A C C A A G G A A A A A A G G A A G G G G A G A A G A A A G G G G G G G G C C A A G G G G C C A A G G A A G G A G A A A A G G G G C C G G G G G G A A G G G G G G G G A G C A A A A G A G G A G G G G G G A G G A A A G G A A A G G G G G G G G G C C G G G G A G A A 0 0 C C G G G G C C G G A A G G G G A A G G G G G G A A A A G G G G A A G G G G G G G G A A A A A A G G A A G G C C G G G G G G C C G G A A A A G G G G G G G G G G A A A A 0 0 A A G G G G G G G G A G A A G G A C G G A A G G G G G G G G G G G G G G A G G G G G A A G G G G A A G G G G A A G G G G A C G G G G A A G G A A G G C C G G A A A A A A G G A A A A G G G G G G G G G G G G G G G A G G C A G G G G C C G G G G G G G G A A G G G G C C G G G G A A 0 0 C C 0 0 0 0 G G G G A A G G G G G G G G A A C C G G C C A A G G A A G G C C G G G G G G G G G G C C A A A A A A G G A A G G A A A A A A G G A A A A G G A A G G G G G G A A A A A A G G A A C C A A A A G G G G A A A A G G G G A A G G G G G G G G A A G G A A G G G G G G A A G G G G A A A A G G 0 0 G G C C G G A A C C G G C C G G G G A A C C G G C C A A G G G G G G A A G G C C A A A A G G G G G G G G A A G G G G G G G G A A G G 0 0 A A G G G G A A G G A A G G C C G G G G G G A A A A G G G G G G G G A A G G G G G G G G A A G A G G A A C C C C G G A A A A A A A A G G A A G G A G C C A A G G A A G G C C C A G G C C G G G G 0 0 A G A G A A A A G A A G 0 0 G G A A G A G G 0 0 A A A G C C G G G A C C G A G A A G C C A A A A A G G G A A G G G G A A A G G G A G A G G A G G A G A G G G G G G G G G G G A A A A G G G G G G G G G G G G G G G A G A G A G A A A A G A C 0 0 G A 0 0 G G G G G G G G A A A G G G A A A G C A G G A A G G A A A A G A A G A G A A A A C A 0 0 G G 0 0 A A G G A A A A G G G G G G A A G G G G G G G G A A A A A A C C G G G G G G C A G A A A G G C C G G G A G G G G G G G G G G A A A A T T G G A A A A G G G G A A A A G G G G G G 0 0 A G G G G G A A G G G G A A C C A G G G C A C C A A A A A A G G G G G G 0 0 G G C C G A G G C C G G G G G G A A G G G G G G A G A A G G C C A G A A 0 0 0 0 0 0 G A G G G G G G A G G G A A G A G G G G G G G G G G G G C C G G A G A A A A G G A A G G G G C C G G G G C C G A G G G A G A G G A A A A G G G G A A C C G G A A G G G G C C A G G G A A G G G G A G A G C C G G C C G G A A G A G G C C A C A A G G A A G G G G A A G G A A G G G G G G A A G G A A A A C C A A G G 0 0 G G G A G G C C G G A A A A A A G G A G A A A A G G A G A A G A A A G G G G G G G A G G A A G A G G G A G G 0 0 A G G G A G A G A G G G A G A G G A A G G G C C C C A A 0 0 G G G G G G G G C C 0 0 G G A A G G 0 0 G G G A C C C C G G A A 0 0 G G A A A A C C G G G G A A A A A G 0 0 G A G A G G A C 0 0 0 0 A G A A 0 0 A A C A A A A G G G A G G G A A G G 0 0 C C G G C C G G A A A A A A G G G G G G A G G G C C A A G G G G G A A A G G G G A A A G A A G G 0 0 G G G G 0 0 G G G G G G A A A A G G G G G G G G G G G G A A G G G G G G G G G G G G G G 0 0 G G G G G G G G G G 0 0 G G G G G G C C G G G G C C C C A G C C G G G G G A A G A A C C G G A G A A G G C C G G A G G G A G G G G G A A G A A G A G A A C C A A G G A G G G A G A G A A A A C A A A 0 0 C C G A A A G G A G G G A A C C A A G G G G A A G A A A A A G A G A G G G G A A G G A G A G G A G G G G G A A G G A A A G A A A G A A G G A A C A A G G G G C C A G A G A G G A A G C A A G C C A A C C A A A G A A G G A A G G A A G G G A G A G G G G A A G G A G G A A A G A G A A C G A A G G A G A A G A G C C A G A A A C C A A G A A G G A A A A G G A G C A A G A A C A G G G A G G G A A A A G A A A A A G G G G A A G C A A A G G G A G A A A A G A G C G A G A G G A G A G G G G G G A G A A A A A A A A A C 0 0 A A G A G A G A G A A A G G A A A A A A G G A A G G A G A A A A A A A G C A A G C C A G C A G A A G A G A C A C A G G G A A A A G G A A A A A A C A C C C C G A A A G G G G G G G G G G G G A G A C A A G G G A G G C A G A G G G G A C G G C A G G C C C C G A A A G G A G G G G A A A A A A G G G C A A G A G A A A A G G C C A A G G A A A A A G A G A G A A A C A G C A A G G G A A G G G G A G 0 0 G G G G G G A A A A A A G G A A G G A A G A G G G G A G G A G A G G A G G A G A G G A A A A A A G G A A T T A A A A A A A A G G G G G G A A A G A C C C G G G G G G A A A G A A C A G G G G A G A C C A G A G A A G A T G G A A G G A G C A G G G G A A G G A A C A C C A A G G A A A A A A A A A A G G G A A A G G A G A G G G G G G G G A G G G A G G G A C C A G A G G G C A A A C A A G A A G G G G A A G G A G A A A G G G G G C A G G G G 0 0 G A G A A C A G G A G A A G G A A G G G A A A A C C A G A A A A A A A G A A C A G G A A G A G A A A A A A A A A A G A A A A G G G A A A A A G G A A C C A A C C G G A A C C C C G G A A G G A A A A A A G G A C C C A A G G G G G G A A C C A G G G G A C A G A A A G A A G G G C A G G A G C C G A A A G A G G G G A A A G A A A A G G C A G G A A C C G G G G G G G G G A A A G G A A A A G A G G G A A A A G G G G A A G G G A G G A A G G A A G G A A A A G G G G G C A G A G G G G G A A G G A A G G G A G G A C A A A G G G G T T G A A A G G G A A A G G C C G A G A A A G G G G A A A A G A G G C C A A A A G A A G A A G A A A G G G A G A C C G G A G A A A A A A G G A G A G C C G G A A A G A A G A A G A A C A A G G G C C A A G A G A G G A G A G C C G G A G A A A A A G A G A A A A A A 0 0 A A A A G G A A G G G G A G A A C A G A C A G G A T A G A A G G A A G G C C C C A A A A A A A G A A G G A A G G G G G G A A G G G G G G C A G G A A A C A G C C G A C C A G G G G A G G G A C A G G A A C C G G G G G G A A A G G G A A A G A G C C A A A A G A G G G G G G G G C A G G G G G G G G G G A A G G G A G G C C A G C C A G A A G G A A A A G A C C A G C A C C C C G G G G A G A G A A A G G G A A G G G G G G G G G A A G A C A G G A A C G A G A A G G G A A A A A A G G G G G G A A G G C C G G G G G A G A A A A A G G A A A A G G A A G G G G A A C C G G G G A A G G G G A A G G A A A A G A A A G A A A G G A A C C A A A A A A A C A A G G A A A A A A G A G G G G A A G G G G G G A A G A G G G A C C G G A A A A G G A A G G A A G G A A G G A A G G A A T T A A G G G G G G A C A G A A A A G G G A A G A G G G G G A A A A C A A G A A A A G A G G A G G G A A A A A A C A G A A A G G G G G G A G G G A G A A A G A C A A A A G A G A G G G G C C G G A A A A A C C C G G A G G G C C C C A A G G G G G G A A A A G G C C A A C A G A A A G G A A A C C C G G G G A A G G G G A A A G 0 0 A G C C A A G G C C G G A G G G A A A G A G G A A A A G G A G A A C G A A A A A G G A A C C G G G G A G G A G A A G C C G G C C G A A A A G A G G G A G G A A G A A G G A A G G A A G G A A A A A A A A G G A A G G C C G G A A G G G G G G A A G G A A A A A A A C C A A G A G A A G G A A G G G G G G G G A A G G A A A A A A A A G G A A C C A A A A G G A A A A G A A A G A G G A A A C C A A G G A G G A A G A G A A A G G G G A A A A A C G G G G C C C C G A A G A A G A A A A G A G G A A C A G A G A G G A G A G G G G A G C A G A A G G G A G G G A A A G G G A A A A A A G A A A G A A G G A A A G G A G A A G G G G A G G G A A A G G G G G A A A A A A C C G G A G G G G G G G A A G G C A G G G G G G G G C C G G G G A A A A A A A A A A A A A A G G A A G G A A C C A A A A G G A G G G C A A A A G A G A G G G A A A A A A G G G G G G G G A G A A A G G A A A C A C C G G G G G G A A G C A A G G G G A G G G A A A A G G A A C C G A G A A A G A A A C C G A G G C C G G A A G G A A G A A A A A G G A C A G G G G G C C A A G G G A G A G A C C G G G G A A A A G A G G G A G A 0 0 A A A A A A A A A G G G G A C A A C A A G A A G G A G A G G G A C C G G A A A A A A A A A A A A A A G A G A G A G G G A C A A G A A G G A A G G G G C C A G C C G A G G A G A A A G A A A G A A A G G G A A A A G A A A G G A A A A A A G G A G G G G G G G A A A A G A G G G G G G A A A A A A G G A A A A G A G A A A A A G G G A G A A A A G G G G G A G G G A G A A A G G A A A G G A A A A G G 0 0 G A A A A A A G A G C A G A A A A C G G T T G A A G G A A G G G A A G G A A A A 0 0 A G A A A A C A A G G G A A A G 0 0 A G A A A A A A A A A A A A A G A A 0 0 A G A G G G A A C C A A G A A A A A A A G A G G G A G G A C G G A G A A A A G G A A C A G A A G A A G G G G C C A G G G G G G G A A A A G G A A A A C C A A G G G G A A A G A A G G A A G G A A G G A A G G G G G G G G C C A G G G G G A G G G 0 0 A A A A A A G G G G C C G G G G G G G G G G G G G G A A A A G G G G G G A A G G C C A A G G G G G G G G C C A A G G G G A A G G A G C C A G A A A A A A C C G A G G A A G G G G A G C C A A A A C C G G A A G G C C A G G G G G G A A A A A A A G G G G G G A G G G G G A A A A G G A A C A A G G G A A A G A A G A G G A C A A A A A A G G A A A A A A A G G G A C G G A A A A G G G G G G A A A A G G G G A A A A A A A G G A A A A A G G A A A A A A G G C A A G G G G G A A G G A A A A A A A A G G G G A A G G G G G G A G G G C C A A G G A A G A A G A A A G A A G G G G C C A G C C C C A C A A G G A A A G G G A G G G G A A G A A G G C C A A G G G G A A A A A A C C G G A A A A G G C C C A A A A G C A A A G G A G A C G G G G A A G G A A A A G G A A G G G G A A G G A A G G C C A G A A A A G G G A A A G G G G A A C C C C G A A A G G A A A G G G G A G G A A A A G G G G A A A A A A A A A A G G G G G G A A A A G A G G G A A A G G G G G G A A A A A A G G A A G G A C G A A A A G G G G G A A A A G G G G G G A A A A A A A A A A A A A G G G A A G G A G C C A A G G G G A A G A A A G G A C G G A A G G A A G G G C G G C C G G G G A A G G G G G G A G A C G A A A G G A C G A A G A G G G G G A G A A A A A A A G A A C C C C A A A C G G G G G A G G G G A A A A G G A A A A G G A A G G A A C C C C C C A A G G A A A A C C G G A G G G G G G G G G A G G G G G G G G G G G G G G G C C G G G G G G G G A A C C A A A A C C G G C C G G G G G G G G G G A A A A C C G G A A G G A A C C G G G G G G C C A A C C A A A A A A G G G G G G A A A A A A G G A A G G G G A A A A A A A A A A A A G G G G A A A A 0 0 A A C C G G G G A A G G G G G G G G G A G G A A G G G G G G A A A A A A A A C C A A A A A A G G A A A G A A G G G G A A G G A A A A A G G G G G A A A A G G G G A A A G C C A A C C A A G G A A G G A A G G A G A A G G G G G G C G A A A G A A G G G G A A A A A A A A A G G G A A G G G G A G G G G G G A A A A A A A G G A A G G A G G G G G A G G G A A A A C A A A G G A A G G G G G G G G A A G G A C G G G G C C A A A A A A A A G G A A G G A A G G G G G G A G C A G G C C A A G G A A A A A A A A A A A A A A G G G G G G G G G G A A C C G G G G G G A A G G A A G G A A C C C C G G G G G G A G A A G G G G G G A A G G G G A G A A A A G G A A G G G G T T A A C C G G A A A A A A G G A A A G A A A A A A G G A A G G A G G G A A C A A G G G A A A A A A A A A A A G G G A A A A A A A A G G A A A A G G A G C C A A G G G G G G A A A A A G C C A G A G G A A G G G G A G G A A A G G G A A C A A G A G A G A A G G G G A A A A G G G G G G A A A A G G G G G G G G A G G A A C G G G G G G A A A A C C A A G G A A G G A A C C G G G G G G C C C C A A A A A A G G A A G G G G C C A A A A A A C C G G G G A A G G A A G G G G C C G G A A G G A A A A G G A A A A A A G G 0 0 G G C C A A C C G G G G G G A A G G G G G G G G G G A A G G A A A A G G A A C C G G G G G G A A A A A A G G G G G G G G G G A A A A A A G G 0 0 A A A A A A G G G G A A G G A A A G A C A A G A G A A A A A G G A A G G G G A A A A G G G G A A A A A A G G A A G G G A G G A A G G A A G G G G G G A C A A A A G A A A 0 0 G A C C A A A A G G A A A G G G A A G A A A G G A A A A G G A A G G G G A A G G G A A A A A G G A A C C C C G G G G A G G G G A 0 0 G G A A G G G G G G G G G G G G G G G G A A G G A A C C G G G G A A G A A G G G A A G G G G G G C C G G G G G G G G G G G G 0 0 G G 0 0 A A A A A A A A A A G G G G A A A A A A G G G G G G G G A A G G G G G G G G G G G G A A G G G G A A A A 0 0 A A G G A A A A A A G G G G G G C A G G G G A A A A G A G G A C G A A A 0 0 A C A G G A G G A A A A A G C C G G G G G G G G G G A A G G G A C A C C A A A A G A G A 0 0 A A G G A A A A A A G A G G G G G G G G A A G G G G G G G G 0 0 G A C A G G G A G A G G G G G G G G G G G G D D A A G G G G A G A G A A G G G G A A A A G G 0 0 A G A A A G A A A A G G A A G A C A A A G G A A A A A A A A C C C C A A G G G G A A C C A A A A G G G G G G C C C C G G A A G G G G C A G G A A A A G G 0 0 G G G G C C G G G G A A G G G G G G G G C A A A G G A A G A A G A G A G A C A A G A A A G G G A A C A A A A C A A A A G A A G G A G A A C C 0 0 A G A A A A A A A A G G G G G G A A C C A A A A T T A G I I A A C C A A G G A C A A A A A A A A A A G G C C G G G G A G A A G A A A A A G A G G A A A A G G G G G G C C A A A A G G C C A A A A A A A A A A G G C C G G G G A G A A G G G G G G G G G G A A G G A A G G C C A C G G C C G G A A G G G G C C G G A A A A A A G G A A G G A A A A A G G A A G G G A G A G G G A G G G A G G G A A A G G G G A C C G A A A A G A A G G A A G G C C G G C C G G G G G G C C A A A A G G G G G G A A C C C C G G A A A G A A G A G A A G A A G G A G G G G G A A C A G G A A G G A G A A A A G A G A G G A A C C A A A A A G A A G G G G A A C C G G G A A G G G A C G G A A G G G G A G G G A A A A G G C C A A A A G G A A A G A A G G A A A G A G G A G A G G G A A A C A A A G G G A C C G G C C A G G G A A A A A A A A A A A A A G C C G A A G G A G A G A A C C A C C A G G G G G G G G A G A A C G A G A G A A A C C G G G G A A G A G A A A G G A G A G A A A G A C A G A A G G A A G G C C G G G G G G G G C C A G G G A A A A G G A A A G A A C A A C G G A A G G A A A A G G G G G G A A A A G G A G A A A A G G G G A G A A A A A A A G A G A A C A G A C A A A A A A A A A A A A A A A G G A A G G G G A A A A C C G A G G G G G G A A A A A A G A A A A A A A G G C C G G A G G G G G G G G G A A A A A A G G G G 0 0 G G G G A A G G G G A A G A G G G G G G A A G G C C A A C C 0 0 G G A G A A A A A A G G G G G G A A G G A A C C G G A A A A G G A A C C A A G G G G A A C C A A A A G G A A A G A A G G G G G G A A C C A A A A C C A A A A G G G G A A C C G G A A G G G G G G A A G G G G A A A G G G G G A A G G A A A A A A G G C C A G C C A A G G C C G G G G C C C C G G A A G G A A A A G G G G A A G G A A A A G G G G G G G G G G A A A A C C G G A A G G G G A A G G A C A G A A G G G G G G G G G G A G G G A A G G A C G A A C G G A A C C A A A A G G A A A A A A C C G G A A G G G G A A G A C C A A A G G G G A A G C C G G G G A A A G G G A A G G G A A G A A A G A A A G C C G G A A A G A A A G G G G G G G G A A G G A G G A A C C 0 0 G G A A A A 0 0 A A G G A A G G A A A A A C G G G G G G A G A G C A G G G A A C G A A A A G G A A A G G A A A G G A A G A G G G A G G A G G A G G A A C A A C A A C G G G A G G G A G A A A C C A A G G G G A A A G C A A A C A A A A G A G A A G A A G G G C C A G G G C A C C C C G G G G A A G G A G G A A A C C A G A A A A G G A A A A A A A A G A G G C A A G A A G G G G G G G G C C G G A A A A A A G A A A A A G G G G T T G G A G A A A A G G A A C C A G A A C C A A G G G A G G A A A A G G G G G G G G G G G G 0 0 G G G G A A A A A A A A A A G G G G C C C C G G A G A A G G C C G A A G G A A A G G A A C C G G G A C C A A G G A A G G A G G G A A G G A T G A G G G G A A A G A G A G A A A C C A A A A A G A G G A A C C G G G G A A G G A A G G A A A A C C C C G G G G A C G G A A G G G A A G A A G A G G G G G G G G A A G G G G A A A A G G G G A A G G C A A G A G A G A A G G G G C C A A G G C A A G G G C C G G A A G G A A G G G G A G A A G G G G A A G G G G G G G G C C 0 0 A A C C G G G G G G C C A A G A G A A C G G C A A A A A G G A A A A G G A A G G A A T T A A A A G G G G A A A A A A G G C A A A G A A A G G G G A A G G G G A G A A G G A A C C A A G G G G G A A G G G G A G G A A G A A A A A A A A A G G G G G G A A G G G G G G G G G G G G G G A A G G G G A A C C A G A A A A A G A C A A A A G G A G A A G G G G A G A A G G A G A A G G A G A A G G C C C C G A A G A A G A A A C A G A A G G A G A G G G G C A A A A A A A A G G G A G A A A A G A G G A A G A T T A A A A C A G G A G 0 0 C C G G C C G G A C C C C A G G C C G G A A A A G G G G G G G G G G C C A A C C C C C C G G G G A A A G A G C A G G A G A A C A G G A A A A G G A G G A A G A A A A A C T A A C 0 0 A C A A G A C A G A G G G G G A G A G A G G G G G G G A A A C C G G G G G G A G G A A A A A A A A A G A G G G A A G A A A G A A G G G A G A A G A G G G C A G G C C G A A G A C G G A G G G A A G G A A A A C C C C A A A A A A A A C C G G A A G G A A A A A A A A A A G G A A A A A C A A C A G G A G G G A A G G A G G A A A A A A C C C G G A A G G G G A G 0 0 C C A G G G C C A G A A G G A A A A A G A G A A C C C A G G A A A G A A G G G A A A A A C C C C A A G A A A G G A C A A A A 0 0 A A A A G G A A A A A A A A C C G G A A A A G G A A G G A A G G G G C C C A G A G G A A A C A A G G G G A A A A G G A G A A G G A A C C G G G G G G A G A G A A A G G G A G C C A A A G A G A G G G G G C C G G G G A A G G G G G G A A G G A A C C G G A A G G C A A G G G A A A C G G A A A A A A A A A A G G G G A A G G A A C C A A C C C A A C G G G A A G A G 0 0 A A A A C C A A A A 0 0 A G A A C A A A A A A C A A G G G A C A A G A G A G G A G A A G A G A A A C A A C C C A G A C C G A A A A A A A A A G G A A G G A A A A C C G A A A G A G A G A C A G A 0 0 G A C C G G A A A A A G G A G A G G G G G A G G G G A C A A A A C C A G A A A G A G C C A A G G A A A A A A G A A A G G G G A A G A G G T T A A A A A A G G G A A A A A G G C C A A C C G G G G G G G G G A G G A A A G A A G G G G G G 0 0 A A G G A A A A C C A A A A A A G G A G A A G G G G G G A A A A G G A A A A C C A A A A A A A A A A G G G G C C A A A A G G A A A A A A A A G G G G G G C C G G A A C C A A A A A A G G A A A A G G C C G G A A G G A A G G A A G G G G A A G G G G A A G G G G C C G G G G A A C C A A A A G G G G G G G G G G C C A A G G G G A A A A A A C C G G G G A A A A G G 0 0 G G G G A A C C C C A A G G G G A A G G A A G G G G G G G G G G G G A A G G A A G G G G A A G G A A G G A A A A G G A A G G G G C C C C G G A A G G G G G G A A A A A A G G A A G G A A C C A A G G A A A A A A G G G G G G A A G G G G G G G G A A G G A A G G G G G G C C A A A A G G C C C C G G G G G G A A A A G G A A G G A A A A C C G G G G G G A A A A A A G G A A G G A A G G A A G G G G A A G G G G A A A A A A C C A A A A A A A A A A A A C C A A G G G G G G 0 0 G G A A A A A A A A C C G G A A C C G G G G 0 0 A A G G A A G G G G A A A G A G A A A C A A A A G A G A G G G A G A G G A A C C G G G G A A A A G G G G C C G G A A A G G G A A A A A A G G G G G G G G G G G G A A C C G G G G A A A A C C C C G G A A G G G G G G G G A A G G A A A A G G A A G G G G A A G G 0 0 A G A C A A G G A G A A A A A C A A G G A A C C G G G G G A A A A C G G A A G G A A A G A G A A G G A A G A A A G G G G A A G G G G A A A A A A A G G G G G G G G G A A G G 0 0 G G A A A A G G A A A A A A A A G G A A G G A A G G A A C C G G G G G G A A A A G G C C A A G G A A G G A A G G G G G A A A A A G G A A A A G G A A G A A A A A G G A A G G G G G G A A G G G G A A G G C C A A G G C C A A A A A A G G G G G G C C G G A A G G G G A A G G A A A A G A A G A G A A G A A A C C G A A G G G G G A A G A G G A A A A A A A A A A C C G G C C G G G G A A A A G G G G G A G G A A G G A A A A G G C C G G C C C C C A A G G G C C G G G G A A A C G G G G G G A A A G A A G G A A A G G G G A C C G A C C A A G A G A A C C C G A G G G A G G A G G G C A C A G G C A A G A A A G A A A A C C G G A A G A A A G A C A A G G G A G A C A G A G A A A A G G G G A A G G G G G G G G A A A G A G A G G G A G A A A G A A G A G G A G G G G G G G A A G G A A A G A A G G A A T T G G A G A G G A G A C A A G A C A G G G G A G A A G A A G G A G G G A A G G A A G G G G G G G G G G A A G G A A A A G A A G 0 0 A G 0 0 A A A A G G G G G G G G C C A A A A A A A A C C C A G G A G A A A G A A A A A A G G G G A A G G G G A A G A A A G G C C G G G G A G C C A A A G 0 0 A A C A A A G G G G A A C C G G A A A A G G C C A A A A G G A A C C A A A A A A A A A A C C A A G G G G A A A A T T G G A A A A A A G G G G G G G G G G A A A A G G A A G G A A C C G G G G G G G G A A A A G G G G G G G G G G G G C C A A A A 0 0 G G G G A A A A G G C C G G G G G G A A G G G G A A G G G G G G A C A A A G A A C G A A G A G G G A A A G G 0 0 A A A G A A G G A A G G G G A A A A G G C C G G A A G G A C A A A C A A G G G G G G G A 0 0 A A A A A A G G G G A A A A A A A A A A A A G G G G G G A A G G A A C A T A G G G G C A 0 0 A A A A G G A A G G G G G G C C G G G G G G G G G G A A G G A A A G C C A A A A G G A A A A G G A A A A C C G G T T A A 0 0 G G A A G G G G G G A A G G A A A A G G G G A A A A A A G A G G G A G A C A 0 0 G G G G A C A A A A G A C A A G G A G G A C A C A C A A A A C C A A A A A A G G A A G G G G A A G G A A A A A A 0 0 A A A A A A A A A A A A G G C C G G A A 0 0 A A G G G G G G A A G G A A A A G G G G G G G G G G G G A A A A A G A G A G G G A G A C A A C C A G A A A A A A A A A A A A G G G G A A G G A A G G G G G G A A A G A A A G A G G A G G G G G G G A A G A G G A G A C A C A A A G G G G A G G G A A A A G G G G G A A G G G G G G G G G A A G G G G A A A G A A G G A C A A G A G G G G A G G G A G A A G G G G A C A G G A A G A A A A G G A A C C A G A A G G A A A A 0 0 A A A A A A A A A A A A G G G A A A G G A A A A G G A A G G A A C C A A A A G G G G A A G A A A A A G G G G A G C C G A G G G G G A A A A C A G G A G A G G A A G A G A A A A A G G G G G G G G A A A A G G A A A A G G G G C C A G G G A G G G A A C C G A C C A A G G G G A A A A A A A A G G A A A A A G A A A A A A C C A A C C C C G G G G G G A G A A G G G G A A A G G G G G G G G A A C A G G G G A G G G G A C A A A A G G A A G G C A A G G A A G G G A G G G C C G A G G 0 0 A A A G G A C C A G G G A A G A A A G G A A G G A A A A A G A G C C A A A G A A A G G A A G G A A G G G G G A A A A G G A A C C A G T T A A G G A G G G G A G G A A G G C C G G C C A A G G A A A A A A A A A A A A C C A A G G G G A A G G C C A A G G A A A A G G A A G G A A G G A A A A G G G G G G A A G G A A A A C C G G A A G G A A G G G G G G A A C C G G A A A A A A G G A A A A A A A A A A G G A A A A C C A A A A A A A A G A C C A A G G C C A C A A A G G G G G G A A A G G A A A A A A C C A A C C A A C C A G C A G G G G G G C C 0 0 A A G G A A C C G G G G A A G G G G G A G A G A A C A G A G G A G A A A A A G G G A A A C C A G A G A A A A A A A G C C A A G A G G C C A G A A A G A G G A G G A G A A A C G G A G A A A G A A C A A A A A A A A G A A G G A A G A A A A A G G A G A A A C G G G G G G G A A A G G A G G G G A A A C C G G C C A A G G G G G G A A G G G G G G C C G G G G A G A G A A G G A C G G G A A G A G G G A G G G G G G G G G G G G A G A A A A A A G G A C C G A A G A G A A A G G G A A G A A A A A C C A A A A G G G A C C G G G G A G A A A G A A A A A A G G G G G G G G G G A G A A A A A A C A G G A A A A C C C C A A C C A A G A G A G A G G G A A A A A T T A A A A G G A A C C A A G A A G G A A G A A G A A A A G 0 0 G G G G A A C C A A G G A A C C A A G G C C A A G G A A A A A G G G A G A G G A A A C C A G G G A A A C G G G G A A A A A A G G C C G G G G G G A A A A A G C C A A G G G G A A A A A A G G A G 0 0 A A A A A A A A A A G G A A G G C A G G G G C C G G G G C A G G A A G G G G G G G G G A G G G G A A G G G A G G G A A A A G G A A A A A A A A G G G A G G A A A A G C C G G A A G G A A G G A A G G G G G G C C A A C C A A A A G G G A G G A A G G A A A A A G G A A G G G G G A G G A A G A G A A G G A A G A A A A A G G A G A A A G C C A C A A A G C A G G A G G G A A A G A A G G G G A A G G C A C C G A A A A A A A G G C C A A C C G G A A G A A A A A G A G G A A G G G A G A G G A A A A G A A A G G G G G G G G A A A A G A G G G G A A C C A A A A A A A A G G A A G G A A A A A A C C G G 0 0 A A G A G G G G A A A A G G A G A A G A A A G G C A G G G G A A A A G A G A G G G G A A G G A A G G G G G G G G A A A A A A G G A G A A C A A G G G A A G A G A G G G G G G G G 0 0 A G A G G A G G G G C A A A A G A G A G A G G G C A A A G A A G A A A G A A A A G G G G G A A G C C G G A G C A C A A G G G G G A A G G A A A A G G 0 0 G G G G G G A A A G G G G G A G G G A G G G G A A A G G A A A G G A A G A G A G G G A G G A A A A A G G G G A A A A A A C C A A A A A A A A A A G A G G G G G A G A A A A A G G A A A G G G A A A A G G A A G A G G G G G G G G G G A A A A C C G G G G A G A G G G G G A A A A C C A G G G G G G G G G C A A A G G A A G A A G G G A C G G G G G A G A A A C C G A A C G A A G A A G A A G A G A A G G C C G G A A C C C C G A A G G A A G C A A A A G G G A A G G A A A G A A C C A A A A G G G G A A G G A A A A A A A A A A G G G G G G A A G G G G A A G G G G G G G G C A G G A G A A A A A A A A G G G G A A C C A A A A G G C C G G G G G G A A C C A A A A A A A A A A A A G G G G G G C C G G A A C C G G A A G G A G G A G G A A G G A A A G G A G G A A G G A A A A G G G A A A G G A A G G A A G G G G C C A A G G C C G G G G G G G G C C G G A A G G C C A A A G A A G G G G A A A A A A G G A A A A A A G G A A G G G G A A G G G G G G G G A A G G G G G G G G A A G G A C G G G G A G G G G G G G C C G G A A G G A A G G G G G G A A G G G G G G G G G G 0 0 G A G A G G C C C C G G G G G G G G A A G G A A C C G G A A G G G G A A C C G G G G G G A G A A G G G A A A G G A A G G A A A A A A A A G A C A A A G G G G G G A A G A G A A G A A C A A A G G A A C C A A A A G G A A A A A A A A G G C A A A A A C C A A A A G G C A A G A A A G A A G G A G A C G A G A G G A A G G G G A A G G A A A A A A G G C C A G A A A A A A G G G A G G A A A A A A G G C C C A A G G G A A G A A A G G G G A A A A 0 0 A A G G G G A A C C G A A A A A G G A A C C A A G G G G A A A A G G A A A G A G G G A A A A G G G G G G G G G A G A C A G G G G G G G G A G C C G G G G G G A A A A G G C C A A G A G G G G A C G G A G A A G G A C A A G G A A C C G G A A G G A A A G G G G G A A A A A A G G A C C C A A C C G G G G C C G G C C A A A A A G C C A A G G A A G G A A A A G G G G C C A A C C G G A C G G A G A A 0 0 G G G G C C A A A A G G C C A A G G G G C C A G A A A G A G G A C C G A A G A A G G C C G G A A G G G G A A G G G G C C C A G G G G G G A A A G A A G A A A A G C C G G C C G G G G G G A A G G A G G A A A A A 0 0 A A G G A C A A C C A A A A G G A A A A G G A A G G G G A G A A G G G G G G G G G G G G C C A A G G G G A A G G A C A G G A G G G A C A A G A G G A G G G G G G G G G G C C G G G G A G C C A A G A A G C C A A G G A A G G A A C C A A A A A A A A A A G G C C G G A G G G C C A A A G A A G G A G C C A A A G G G A A 0 0 G G G G C C A G C C C C C C A A A C G G A A G G A A G G G G G G C A A G G G G G C A G G A G G G A G A A A A G G A G A A A C G G A A G G A G A A G G A A A G A G G A G G A G G G 0 0 A G G G A A G G A A A G G G A A G G A G G G C C G G A A C C A A G G G G C C A A A A A G A A C C G G A A G G G G G G G G A G A G A A A C A A A A A A A G A A C A C C C C A A G G G G A A C C A A A A G G C C G G A A A A C C A A G G G A G G G G A A A A 0 0 A A A A G G G G A A G G G G G G G G A A A G G G G G G G A A A G G A G G G G A A A A G A C C G G G A A A G G G G A G A A G G A A G G A A G G A A G G A A G G A G G G G G A A A A 0 0 A A A A A G A A G G G G G G A A G G G G A A G G 0 0 C C A G A A G G G G C C A A G G C C G G A A A A A G C C 0 0 A A A A A A A A G G G G G G G G A A A A G G G G A A A A A A G G G G G G A G A A A A G G G G C C G G A A A A A A G G A A A A G G G G G G A A G G G G G G G G G G G G G G G G G G A G G G A A C A G G G G G G A A G A C C C C G G A A G G G G A G G G C C G G C C A G A G A G G G G G G G G G 0 0 C C A A G G G G G G A A G G C C G G G G G G C C G G 0 0 A G A G A G G G G G A A G G G A A G A A A A G G G G A A G G G G G G A A C C G G G G G G A A G G G G G G G G A A G G G G G G A A G G A A G G G G G G G G G G A A C C A A G A G G A A G G 0 0 A A A A C C G G C C C C G G G G G G G G G G A A G G G G 0 0 0 0 G G G G C C C C A A G G G G G G A A A A G G G G G G A A C G G G G G G A G A C A G G G G A G G A A G 0 0 A G G G G G G G G G G G A A G G G G 0 0 G G G G A A G G G G A A G G G G G G 0 0 0 0 0 0 0 0 0 0 A A A A G G 0 0 A A A A G G A A C C G G G G C C G G A A A A G G G G A A A A A A A A A A A G A A A A G G A A C C G G G G G G A A A G G G C C A G G G A G G G G G A G A A A A A A G A A G G G A A G G G G G G C C A G C C A A A G C C A A G A A A C C A G A A G G A G C A G A C C C C A A G G G G G G A A C C G G G G G G G G G G G G A A G G G G G G G G A A A A A A A A G G A G A A G G A A G G C C G G A A A A A A A G A C A A G G G G A A A A A A A A A G G G G G A A A A G G G G A A G G A A G G A A A A G G G G A A G A G G G G A A G G G G A A C C A A A A G G C C G G G G C C A A G G G G A A A C C C G G A A A G A G G G A A G G A A G G G G G G C C G G G G A A G G G G A A A A G G A A G G A A G G A A A G G G A A G G A G A A G G A A A A G G A A A G G G C C A A G G G G G G A G G G G G A G C A G G A A G G C C G G A G A A G G G G G G G G A A G G G G G G G G G G A A G G A A A A 0 0 G G G G A A A A C A A A A G C C A A G G C C G G G A A G A G A A A G G G A A G G A A G G A A A A G G C C A A A A G A G A G A A G G G G G G G A A A A C C G G A G G G A A C C A A A A A A A A G G A A A A A A G G G G C C A A A A G G A A A A G G A A A A A A G G A G G G A A A A G G A C G G G G G G A A G G G G G A A G A G G G G G G G G G G G G G A A G G G G A A G G A A G G G G C C G G A A G G G G 0 0 C C G G G G 0 0 G G G G G G A A G G A A C C A A G G A A C C A A G G G G G G C C A A G G A G C C G G 0 0 G A G A A G A G A A A A G G G G G G A A A A A A A A A G A A G G G G G A A G A G G G A A A A A A G G G G A A A C A A 0 0 A C A G A G G G A A G G G A A A C C C C G G A A G G A A A A A G G G G G A A G G G G A A G G G G G G G A G G A A A A A A G G A A A A A A G G A A G G G G G G A A A A G G G G 0 0 A G G G A A 0 0 A A G G G G A A G A G G G G A A G G G G A A C C A A A G G G G G A A A A A A G G A A A A G G G G A A G G A A A A G G A A A A A A A A A G A G G G A G G G G A C C C A A A G G A A G G A C G G G G A A A A G G A G G G G G A A G G A G G G A A G G 0 0 G G G G G G C C A A G G A G G G G A A G A G G G A A G G G G A A G G G G G G A A G G A A G A A G G G G G C C G G A G G A A C A G C A G A A A A G G G C C 0 0 A G A G G G A G A G 0 0 A G C A A A G G G A G G A A G G G G A A A A A G A A A G A C A G A A A G A A A G G G A A A A G G A A C C A G C C G G C C G G G G A G G G G G A A A A A A A G G G A G G G C C G G A C G A A A G G G G A A A G G G G G C C 0 0 G G G G G G C C A A A A A G G A C C A G A G G A G A G G G G G G G G A C A C A G C A A G G G G G A G G A G G A A A G G G G G A A G A G A A C A C C A G A 0 0 G G A A G G G G A A A A G A G G A A A G G G A A G G G G G G A A G G A G A G C A A A A G A A G A A A A A G G C A C A G A C A A A A A A A C C G A A A A G G A G A A G G G A G C C A A A G A A A A G G 0 0 G G A G G A G G A A G G A C G G C C A A G A A G A G G G G G A A G G C A A A C A G A G G A A G G G G A C A G G A A G A A G A A A A C 0 0 G G A G A A G A A G A G G G G G A G A C A G A G A A G A G G A G C A C C G G G G G G A A A C C A G A A G A A G G G G G G A A A G G G G A A G A C G G G G A G A A A A C C A A 0 0 A A A A G G A A G G A A A G A G A A G G G G G G G G C C A A A A A A G G 0 0 G G C C G G A A A A C C G G A A G G A A A A G G G G A A A A A A A A G G A A 0 0 G G G A A A C A C C A G A G A G G G G G G A A G G G A G A G A C G G A G G G A A G G G G G G G G G A G A A A A A A G G A A A A A A G A A 0 0 A A C A A A G G G A G A A G A A G G G G A A G G A A A G A G G A G G G G A C A G G G A G G G A G C A C A A G G G G A G G A A G G A A C A A A A G A G C C A A A A A G G A A G A A A A A C G G G G G G A A G G G A A C G A A C G G A G A C G A 0 0 A G G G C C A G A G A G G G A G A A G G A G G G G G G G 0 0 A G C C A A A G A C A G A G A G G A A A G G C C G G A G G G A A A A A A G G G G A A A A G G G G G G G A C C A A A G A G G G G A G A G G A G G A A G G A G A C A G G A A G A G G G G A C A G A G G G A G A A A A A G A A G G A A A A G G A A A G A A A A G A A A G G G G G G A G A A A A G G A A A A C A A G A G A G G G A G G G A G G G G A A G A G A C G G A G G G A G G G G A A A A G A A G G G A G G A G C A G G A A G G A G G G A G 0 0 G G G G G G G G A A A A G G G G 0 0 A G G G 0 0 G G G A G G G G A A G G G G A G A G G A G G A G G G G G G G A G G G A G A A A G C A G A G G G G A A A A G G A G A C G G 0 0 G G A G A G G G A A C C G G A A A G A G G G C A G A A G A G A G A G G G G A C C A C G G G G G A G G A A A G G A C C A G G G G A G G G A A A G A 0 0 0 0 G G A G A A G G G G A A G G A A G G C C G G A A C A A G A A C C C A A A G G C C A C G G G G G G G G G G G G G G A A G G G G C C G G G G G G C C A G A G G G G A A G A C G G G A A G A A G G G G A G G A A A A G A A A G A G A G A G C A C A G A A G G A A C A A G A C C G A G A A A A A A G A A G G A G A A G A C C C C G G C C G G A A A A G G 0 0 G G A A G G A A G G G A G G G A G G A A G G G G G G G G G G G G G G A A G G G G A G A A G G A A A A G G C C G G 0 0 A A 0 0 G A A A C C A A G G G A 0 0 G A A A G G C C A A G G G G A A G G C C G G C C G G C C A A C C A A G G C C G G G G G A A G A A C C 0 0 A A 0 0 G G 0 0 0 0 A A G G G G G G G G G G G G G G 0 0 0 0 G A G G G G A A G G G G 0 0 G G G G A A G G A A A A G G A A A A A A G G G G G G G G 0 0 G G G G G G G G C C G G A A G G A G A G G G G G G A G G G G G G G G A A A A A A A A C C A G A C A A G A G G A A A A A G G G G G G G G G C C G G G G C C G G G G G G A A G G A A 0 0 C C C C G G A A C C G G A A G G G G C C G G G G G G A A G G G G A A A G G G A A C C A A G G G G A A G G A A G G A A C C C C G G G G G G G G 0 0 A A A A G G G G G G A A A A A A G G A A C C C C A A G G A A G G A A G G G G G G G G G G A A G G G A 0 0 C C A G C C A G G G G G G G G A A G A G G G G G G A A A A C C A G G G G G G G A G G A C G G A A G G A G C C A G A G C C G G G G A C A A A A A A G G A A G G G G A G G G G A A G G G G G A A G G G G A A G G G G A A G G C A G G A A G G G A A A C C C C G G A G G G A A G G G G A A 0 0 G G C A A A G G G G G A G G A A G A G G G G A A G G G G A A A A A A A A G G A A G G A G A A A G G G A G A A G G G G 0 0 G G C C G G A A A A A A G G C C G G A A G G G G A A G G G G G G G G G A C C A A G G G G C C 0 0 G G A A G G G G A A C C G G A A G G G G A A A A A A G G C C A A C C G G A A G G A A A A A G A A A G G G C C G G A G G G G A A A G G G G G G A A G G G G A A G G 0 0 G G G G G G G G G G 0 0 G G G G C C C C A A G G C C G G G G A A A A A A A G A A G G G G G G G G G G A A A G C C A A A A G G A C G G A G A A C A G G G A G G C C G G C A G G A C C A A A A A G G G A A A G G C C G G A A G G G G G G A A A G G G G G G G G G G G G A G A G G A G A A G G A A A A A A G G A A A A G G A A C C A A G G A A A A A A C C G G A A G G G G G G A A A A A C G G G G G G C A A A G G G G A A C C A C G G C C G G A A C C C C 0 0 C G A G A G A G A C A A A A A G G G G G C C C A A A A A G G A A G G A G G G G G 0 0 G G A A A A G G G G A A A A G G C C G G G G A A G G A A G G G G C C A A G G A A G G A A A A G G G G G G A G G A G G A A C C G G G G G G A A A A A A G G G G A A G G G G G G G G G G G G G G A A C C G G C C G G A A A A G G G G A A G G G G G G A A A A A A G G A G C A G A C A G A A C A A A A G G G G C A G A C A 0 0 G A G G G A G A G G A A G A C A A C A A A A A G C A A A A C C A G A A G A G G G C A G A A A G G C A A C C C G G G G A A A A G G G A G G G A G G G G G G A A G G G G G G G G G G A A G G G G G G G G C A A A G G A G A A G G G A A G G A C C G G G G G G A A A A G G C G A G C C G G G G A A C C G G G G A A C C A A G G A A A A A A G A G G C A A A C C G G A G A G A A A A G G G G A A A G G A G A A G C A G G A A A G G G G G A A G G C C A A A A G G G G G G A A A A A G G A G G G G G G A A G G A A G G A A A A G G A A G G G G A G A A G G G G A A A A G G A A A A G G A A G G G G A G G G A G G A C C A A A A G G G G A C A C C C G G G G G G G G G G A A G G G G C C G G A A A A G G G G C C A A A A G A G A G G G G G A A A G G A A A G G G A G A A G G G G G A A A G A G A G G G A G G G G A A G G G G A A G G G G A A G G A A C C A A G G C A A A G G A A C C C C G G G G A A A A G G A A G G G G G G G G A A A A C C A A G G A A A A G G A G G G G A A G G G A A G G G G G G G G G G C C A A G G A A G G G G G G A A G G A A G G A A A A A A 0 0 C C G G A A G G A A G G G G A A G G G G A A G G A A G G G G G G G G G A C C A A A A A A A A A A A A A A G G G G G G A A G G G G G A G G G G A A G G A A A G A A A A C C A G A G A A G G G G A A A G A A G A G A A A A G G A G G G A G A G G G G A G A A A A A C A A A A A A G G G G A G A A A A G G A A G G G G A A G G G G A A G G A A A A T T G G C C A A A G A A G G A G A G G A G G C A G G C C G G C C G A G G A G A A A G G A G A C C A A A A A A A A A A G G G G G G G G A A G G C C A A A G A A A A G G A A G G G A A A C A C A G A A A A C G G G A A A A A G G A A A A G G A A A A A A A A A A C C C C A A A A G G A A A C A A A A A G G A A A G G G G A A A A G G C C A G G G G G G G G G A G A A A A A A A A A A A A A A G G A A A G G G A A G G A A A A G A G A A G A A G G A G A G A C A A G A A A A A G A A A G G C A A A C C G A G A G G A A C C A A G G A A A A C C A A G G G G G G A A G G G G G G G G G G G G G G A A A A A A A A A A G G A A G G A A G G G G A A A A A A A A A A A A G G A A G G A G G G A C G G C C A A A G C C A A A A A A C C G G G A A A A A C C A G A G G G C C G G G A A A A A G G A A A A G G A A A A A A A A G G C C G G A A G G C C G G A C A G G G G G 0 0 G G A A A A A A G G G G C C A A A A G A A G A A G A A A G G G A A G G A G G A G G G G A A A G G A G G G G A G G G G G A G G A A A A C C G G G G A A A A A A G G G G G G G G C C G G A A A A G G G G C C G G A G G G G G C C G G G G A A A A T T G A G G A G G G A A A A A A G G A A A A A A A A G G G G A A A G G G A A G G G G A A A G A G A G A G A A G A A A A C G A G G A A A A A G A G 0 0 A G A A A G G G G G G G A A A A A A G G A A G G 0 0 A A A A A A A A G A A G G G G G A G G G A A G G G G G G G G A A A A A A A A C C G G A A A A G G C A A A A A C C A G G G G A A A G G G G A A G A G G C C G G A A C A A G G G C C C C G G G G A A G G G G A A G G A A G G A G A A G A A G G G G A C C C C A G A A G A A A G G G G G G G G A A C C G G A A A A C C A A G G A A G G A A A A A A G G A A G A A A A A G A G G A A C C G G A A A A A A G G G G A A G G G G A A A A G G 0 0 C A A A 0 0 A A A C C A A G A A G G A G A A G G G G G G G G C C A A A A A A G A G G G G C C G G A A A A A G G G A A A A G G G G A A C C C A G G A G G A A C A G G A G A A C G A G G G A G G G A A A A A A A G G G G A A A G A G G G G G G G G G A A G A G A A A G A G G G G G G A A A G G G A A A G G G G G G G C A G A A A G A G A C A A A G A A A A G C A G A C A A A A G A G A G G G A G A A A G G G G G A A G G G A A G G G A G A A G A A A C A G G A G G G A G A T C A A G A C A G G A A G A G C C G G A G A G G G A A G G G G G A G G A G C C G A A G G A A A G G C A A G A A G A G G G G C C A G A G G G A G C C C C G G A A G A A A A A A A A A A A G G A A A A G G C C A A A A G G G G G G G G C C A A G G A A G G G G G G G G A A C C C C G A A A G G A A G G A A G G G G C C A A C C A A A A G G G A G G G A C C G G A A A A G G G G A A G G C A G G A A C C G G C A G A G G G A A A 0 0 A A G G A A G G A A C C G G A A G G A A A A A A A A G G G G A A G G A A C C G G A A A A C C A A C C A A A G A G A A G G G G C C A G A A C C G G G G G G A A G G A A G G G G A A A A A A G G G A A A A G G G A A G G C C A A G G A A C C A A A A A A A A G G G G G G G G G G G G A C G G G G G G A A 0 0 G G C C A A G G A A G G C C G G A A G G G G G G G G A A C C G G G G A A G G G G G G G G G G A A G G A A A A G G A A G G G G G G G G G G G G A A A A G G A G G G A A A G A A A A G G G G G G A A C C G G G G G G G G G G G G A A C C G G G G G G G G G G C C G G 0 0 A A A A C C A A G G G G G G A A A A G G C C 0 0 A A A A A A C C G G G A G G A A A A A A G G G A G G A A G G A A G G G A G A A G A G G A G A G G A A G A A A G G G G G G G G A A A A G G A G A G G G G G G G A A G G G A A G G A A A G A A A A A A G G G G G A A A A G G G A G G A G A A G G C C C C G G G G A G 0 0 A A C C A A G G 0 0 G G G G A A G G A A G A C C G G A A G G G G A A G G A A G G A A G G G G C C G G G G A G G G G G C C T A G G A A A G G G A A G G G G G G A A A A G G G A G G A A A G G G A G A G C A G A G A G G A A A G A G A G G A G G A C C A G G C C A G A G A G A A A G A G A G G G A G G G G G G G A G A G G G A G G G A G A G C C A A G G G G A A G G G G G G A A G G A A A A A A G G A A G G G G G A A G G G A A A G G G A A A A A A A A G G G G G G A A A A 0 0 A A C C A A C C A A A A A A C A A A A A A A G G G G A A A A A A A A G G A A G G A A G G A A C C G G G G G G G G C A G G G G G G G G A A C C A G G G G A A G A C A A G G G G G G G G A A G G A A A A A A 0 0 G G G G A A A A G G A A G G A A C C C C G G G G A A A A G G G G G A G G G G 0 0 G G A A A A A G G G C C G G A A G G A A G G G G C A C C G G A A G G A A A G A A G G A A G G G A A G A C A A G G C C G A G G G G G G G G G G G G G G A A G G G G G G A A G G G G G G A A A A G G A C C C G G A A A A C C G G A A A A A A G G G G G G C C G G 0 0 A A A A G G G G A A G G C C G G G G A A C C A A G G A A A A G G A A C C G G A A A A G G A A A A G G G G G G A A C C G G G G C C A A G G G G A A A A G G A A A A A G C A G G A A G G G G G G 0 0 C C G G G G G G C C A A C C A A G G C C G G A A G G G G A A G G G G G G A A A A G G G G A A C C A A A A G G C C A A G G A A G G G G G G G G G G A A A A A A A A G G G G A A G G G G A A G G 0 0 G G A G G A A G A A G G C C A A G G C C A A G G A A A A G G G G G G G G A A G G 0 0 A A G G A A G G A A A A C C T T G G G G A A 0 0 A A A A G G T T A A A A A A G G G G G G A A G G G A G G G G G G G G G G G G G G G G G G G G G G A A G G G A A A 0 0 C A A C A G 0 0 A A C C G G G G G G C A A G A G C C G G C C G G G G G G A A A A A A G G C C A A G G G G G G C C A A G G A A G G A A A C G G A A A C A A G A C C A A T A C C A A G A C A A A A G G G G G G G G A C A A G G G C C G G G G A C G G A A G G 0 0 G G A A G G A A A A G G A A G G G G G G A A A C G G G G C C G G A A C A C A C C C C G A G A G A G G A A A G G G G G G G A G G G A G A A G A A A A G A G G G G A T T G A A A G G A G G G G A A A A G A A G G A A G G A C A A G G G G A A A A A G G A G G A A G G A A A G A A G G G A G G G G G A A A A A C C G G G G G G G A G A A A G G G G G G A G A A A A G G C C A A 0 0 A G C C G A G A G G A A A A A A G A A A G A G G G G A A G G A A A G G A A G G A G A A A C A C C A A G G G G C C G G G G G G G G G A G G G G A A G A A A A A G G G G C C A A G G A A A A A A G G G A A A 0 0 G G A A C C G G A A G G A G A A A A A A A A G G C C G G A A G G G G G G G G G A A A G A G G A A A A G G G G G G A A A G G G A A A G G A A G C C A A G G G G G A A G G G A A G G G G G G G G A A G G G A G G G G C C G G G G A A A A C C A A G G G G G G G G A G A A G G A G A C A G A G G G G G A A A A A A G G A G A A A A A A G G C C A A G G C A C A C C A A G G A A G G G G A A A A G G G G A A A A A A A G C A G G A A A G G A A G A A G G A G G A G G G G G G A C G G A A A A G G G A C C A G C C C C G G A A A A G A G A G A C C A A A G A G G G G G A A A A A A G G G G C C A A G G A G G A A A A A A A 0 0 G G G G A A G G C C G G G A G G C A A A G G A A A A A A A A A A C C A G G G G G G G A A G G G G A G A G A A G G G G A A G G A C G A A A C C G A G A G G A G G G A G A G G A A G A G C A G G G G A A C C A A A A A A A A G G G G G G G G G G A A C C C C G G A A A A A A G G A G G A A A G G A A A A C C A A A A A A G G G G A A G G G G A A A A A A G G A G G A G A G G C C G G G G G G A G A A A G G G A A C C G G A A A A G A A A G A G A A G A C A A A G A G A G A G G G A G G A C A G G G A G G A G A G G G G G G G C C G G A G G G G G A A G G C C G G G G G A G A A G A A A G G A A A A A A A A A A G A A A A A G A A A A A A G G A G G G G G G G A A G G A A G G A A A A G G G G A A G G G A A G A G A G G G C A A A G G G A G G A G G A A A G G A A G G G A A A G G G G A A G G A A G G G G G G G G G G G G A A C C G G G G G G A A G G A A A A C C G G G G G G G G A G G A A G G G G G G G A G A G C C C A A G A G G G C A A C A G A G A A G G G G A C C C G A G G G G 0 0 G G G G C C A A C C A A G G G A G G G G G G A A G G A A G G G G G G G G G G C C A A A A A A G G G G 0 0 T T G G G G A A G G G G A A C C A G G G A A G G G G G G C A C C A A A A G G G G G G A A G G C C G G G G G G G G A A A A G G G G G G A A 0 0 C C G G G G G G C C G G G A A A G A A A A A G A C A A C C C G G G A G G G A G A A G G G A G C A 0 0 G A A G A G G A G G A G A A A G C C C C A A C A G G A A C A A A A A G G C C A G A G A A G A G G A A A A G G A A A A C C G G C C C C G G G G G G G A G G A A G G G G A G A A 0 0 G G G G A A C C 0 0 A G 0 0 A G C C G G A A A G G G A A A G G G G G 0 0 G G A G G G G G A C G G A A G A A A A G A A C C A C G G A A G G G G G G G G A A C C A A G G A A A G G G A A A A G G A A C C G G A A G A G G A A G G G G A A A A G G A A C C C C C C A A C C G G A A A A A A G G A A A A A A G G G G A A A G A A G G G G G G G G A G A A A A A A C C A A A G G G A A G G G G A A A A A A A A C C A A G G G G A A C C G G G G G G A A A A G G T T A A G G G G A A G G G G A A A A G G G G A A G G A A G G G G G G C C A A G G G G G G G G A A A A A A A A A G G G A A A A A A A A G G G G G G G G A A C C A A G G G G C C G G A A A A A A G G G G G G A A A A A A C A G G A A 0 0 A A A A C C G G C C C C G G A A G G 0 0 G G C C G G A G G A A A C A A A C C A A A A A A G G A A A A G G 0 0 G G C C A A A A A A G G A G G G A A G G G G A A G G G G G G G G G G G G A C A G A G G G A A G A A G A A A C G G A G G A A A G G A A G G A A G G G G A G G G G G A A A A G A G G A A G G A C G A A G A A G G A A A A A G G G A A G G C C G G G G A A A A A A G G A A G G G G G G G G G G A G G A G A G A A A G G G G G G A G C C A A C C G A A A A A A A A A G G G G G G A A G G A A G G C C A A G G A A G A A G A A A A G A A A A A A A A A G G G G A A A G T A G A A A 0 0 G G A G G G C A G G G A G A A G C A G G A A G A A G G G G G C A G A A G A A A A A A G G G G A A G G A A G A C A G A C C A A G A G G C A G G A A A A C A 0 0 G A A C G A A A A G A A G G A A A G G A A G G G A A G G A G C A G A G A G G G G G G G G A A G G A A A G A A A G G A G A A G A A G G C C A G A A G G A A G G G G A A A A 0 0 A A A A A A A A G A A G A A A A G A A A A A G A G G A A A A C C G G A C A A G G A G A G C C C A G G A A A A A A G A G A G A G A G A G G G G A A G A 0 0 G G G A A A A G A A G A G G G G G G G G A A G G G G A A G G A A A A A A G G G G G G G G A A A C C C G G A A G G A G C C G G A G C C A A G G G G G A G G G A C C A G A G C C G G C C A A G G A C G G A A G A G G G A G G C A A A G G G G G G G G A A 0 0 C C A A A A A A A A A A G G G G A G A A A G A G A G A G G G G A A A 0 0 G A G G A G A A G G A A A A G G G G A C C A G G G G G G A G C C T T A A A C G A G G G A A A G A C C G A A G 0 0 C C G A G A G A 0 0 0 0 A A A A G G A G A A A G A A A G G G C C A G G A A G A A G G A G A A A G G G G A G G C C G G C A G A A G A G A C G G G G C A G A A A A G A G A G G G G G G G A A G G G G G G G A G A A G G A A G G A A G A G G A A G G A G A G A A G A G A G A A C A G G A A A A G G G A C C G A G A A G G G A A A A G G C A A A A C A A G A G G G G G A C C C C C C G G A A G G C C A A A A A A A C A A G A C C C C C C A A G G A A A A C C C A A G A A C A G A C A G A A G G G G G A G A G C C A A A C G A C C A A A A G A A A A A G G A A A G A A A A G A A A A C A G G G G A G A A G G G A A G G A A A A A A A A A A G A C A G A A C G G A C A G A A C C G A A G G A T A G A A G G G A G G G A G A A A A G G G G G G C C G G G G A A A A A A C C G A G G A A G G G A A A G A G G G A A G A A A G G G A A A G A A A G C G G G A C A A A A A G A A G G A G G G G G A A A A C C G G C C A G A G A G A G G G A G A A A G G A A G A A G A A A G G G G C A G G A G A G A C C C A A C C C C G G C A A A G A C C C C G A A G G G A G A A G A A C A G A A A A G A G G G G A G A A C A G G G G G G G A G A G G G A A G A G A C G G A A G G G A G A A A A G A A G A A G A G G G G G A A G A A A G G A C A C A G G A A A G G A C C C G G A A A A C C A G A A A G A G G G G A G G A A G A A G G G G G A G G G A G G G A G A G C C A A G G A C G A A G G A A A A A A A G G G G G A 0 0 G G G A G G A A A A G G A A A A A A A A 0 0 G A A G G G A G A A A A C A G G G G G A A A G A G A G A C C G A G A A G G G A C A A A G G A G A G A A G A G G G A G C C C C A A G G A G A G G G A A G A G A G G A G A A G A A G G G A G A A A G A G C C G G A A G G G G A A G A G G A A A G A G A G A G G G A A C C A G G G C A A G A G A G A G G A A C G G G G A G A C A A G A C A C A A G G A A G A A A G A A G G A G G G A G G A C A G G A A G A G G G G G A A A G A A A G G G G A A A A G G A A A G A A G G A A A A G G A A A C G G G A G A A A G G G G A A G G A G A A A A A G G A G A G G G G G G G G A A A A G G A G G G A A A A G G A G A G A G A G A A G G G G A A C C G A A A G G G G A A G G C C A G G G A A A A A A G G A G A C A A G G A G A A A A A A G G A A G G A A A A 0 0 A G G A A G G G C C A C C A C A A G G G A A G G G G G G A A A G A G C A A G A C A A C A G G A A A A G G C C A G A A G A G A A A 0 0 G A G G A A A A G G G G A C A G A G G A G G A G C C A A A A A G 0 0 A C A A A A A G A A G G A A A G A A A G A G A G A A G A G G A G G G G G A A G G G A G G G G G A A C A A A G G G C C G A G G G G G G G A A A A A C C A A A A T T G G G G C C G G 0 0 A A A A A A A C A C G G G G A A A G A A A G G G G A A A A G G A 0 0 A C A C A G A G G G A A A A A A C A A C G G A G A A G G C A G G C C A G G G C C G A G G A G G G A G A A G A G A A A G A G G G G A A A C G G A A G A A A A A A A G G G A C C A A A G G A G A A A A G A A A A G A G G G G A A A A G A C C G G G G G G G G A A G G G G C C G G A G G G C A A G A A G G A A C A G G A A A A G G A A G G A G C A G G G A G G G A G A A C A G A C A G G G A G G G A A G G C C A A G G G G G G G G G G G G G G C C A A A A A A G A A A A A C A G G A G G A G G G A A A G G A A C C A G A G A A G A G G G G A A G G A A G G G A A A A A A A G G C C A A G G G G G A A A A A A A A A C C A G G G G G A A G G G G G G A A A A G G G G C C G G A A A A G A A A 0 0 A A A A G G G G A C A A 0 0 G G C C G G A C A A G G G G G G A C G A G G G A A A A G A G A A A A A A G G G G C C G G A A A G C A G G A A T T G G A G G G A A A A A A G G G G A A G G G G A A A A A A 0 0 A A G A A A G G A A A A C C G A A A A G G A A G C C G A A G A A A G A C A A G A G G A A A A G G C A A C A G G A G G G G G G C A A A G A A G G G G G G G A A G G G G G G G G A A G G A G G G G G G G G A G G G G G G A A G A A G A G A A G A C A A G A A G G A G G G A G C A T T C C A G G G A A G G G G A A A A A A G G G G G G C C A A G G C C G G A A A A G G A A A A G G G G C C A A A A A A G G A G G G G G A A A G C A G G G G A A A G A A G G G G A A G A G G G A G A G G A A A A C A C A A C A A G G A A C A A A A A G G A A A A A C G G A A A A A A A G A G G A A G G A A A G A C C C A G A C A A A A G A A A A A A A G A A C C A A A A G G G G C C G G A A A A G G C A A A A A C C A A C C A G A A C C A A G G G G A A G G A A A A A A G G A A A A C C A A G G A A G A A A A A A A G A A A A A A G G G A A A A A A A A 0 0 A C A A C C G G G G G G A A G G C C A A G G G G C C C C A A G G C C A A A A C C G G G A G G A A A A G G G G G A A A A A 0 0 G G G G A G A C G A G A A G A G G G A A G G A A A A A A G G A A A G A A A A A G A G A G G G G G A A G G C C G G C C A A G G A A A A C C G G G G C C G G G G G G A A G G G G A G G G A A G G A A A A A A G G C C G G G G A A A A A A G G A A G G A G G G A A A A C C A G A A G G G G A A G A G G G A G A G G G G G G A A A A A A A A G A A C A A A G C A C C A A A G A G A G G G A A A A A A G G A A A A G G A A G G A A A A G G A A G G G G G G C C A A A G A A A A A A C A A A G G G G G G A A A A G G A A G G G G A G G G A A G G C C G G G A G A G A G A A G A G G A A G G A A G A G A G C C A A G A A C G G A A A A G G A A A C A A A A A A A A A A A A A A A A A A A A G A A A 0 0 A G G G G G A A A A A A A A C A A G A G A A A G C C A A G G G G C C G A G A G G G G A G A A A A G A C C A G A G A G A G A G G G G A G G A A G A G A C C G A G A A C A G A A A A G G G A G G A A G G A A G G G G G A C C A A A A A G G A G G G G G G G G A G G G A G A G G A A A G G G A A G G A A A A G A A A G G G G G A A A A G G A A A A A A A C G A C C A A A A G G C C G G A G G G G A A A C A C C A A A G G A A A A G G G G A G G G G A A A G G G A C A A G A G A A A G A A G A A A A G G G A 0 0 0 0 G G G G A G C C A A A G G G G A G G C C G G C C C A G G C A A G A A A C A A A G G G G A A A A A A G G A G G A A A G G A A G A G G A A G A G A A A A G A 0 0 A C G A A G A A G G A G G G A G A A A A C C A G G G A A G G A A A A G A G G A A G G A A G A G G A G G G G G C C G A G A G A C A A A A A G G G G T T C A 0 0 G G A A G G G G G A A A A A G A G A A A C C C A A A A A G G G G A G G G C A A G G A G A C C C C A G G G A A G G G G A G A G G G A A G A C A G G G G A G A G G A A A A C A G A A C A A G A C A G A C G G A C G A A A G G A A G G C G A A A G A A A G A G A A G A G A A A A A G G G A G G G G A A G G G G A A A G A G G G G G G G G G 0 0 G G A G A A G G G G A A G G 0 0 G A G A G G A A A A G G A G A A G A C A G A A G A C A A A G A C A A A G A G G A A A A G A A G A A A C A A A G G G G G A A G G A A A G G G A A A A A G G A G A A C C G G A A G G A A A G G G G G C C A A A A G G G G G G G G A G G A C C G G G G G G G A G G G G A C G A G G A C G G A A G G G A G A 0 0 0 0 G A G A G A A G A G G A A A A A C A A G A G G G G G A A G G G G A A A A G G G G G G A A G A A A A A G G G G G G G G G G G A A G A G A C G G A A A G A A G G A A A A G G G G G G A A A A A A G G G G A A A A C C G G G G A A G G G G A G G A C C G G A G A A A G A A C C 0 0 G G G G G G A C A A A A A A A A C A G A G G G G G G G G A A A A G G G A G G A A G A G G A G G G A A G G A A A A G G G G G G G G A A A A A A G G C C A A A A G G A A G G G G G G A C G G C C G G A A G G G G A A G G G G G G C C G G G G A A A A A A G A G A G G C C A G G G G G G G G A C C A G G G G G G A A G G G A G G A G G G A C C A A G A A C G G A A A C A G A G G A A G G G G G A A A A A G A G G A G G G A G G A A A A A A C C G G A A A A G G G G 0 0 A G A G A G C A G G A G G G C C A G G A A G G G G G G G A A A A C C A A C C G G G G C C G G A G C A A A A A G G A A A A G G A G G G G G G G G G C C G G A A G G A G G G G G A A G G G G G G G G G G G G G A G G C C A A G G G A G G G G A G G G G A A A A A A A G A C C A A G G A A G G A A A A A A C C G G C C G G G G A A A A A A A A G A G A A G A G A C G G A A A A A C A G C C A A G A G G A A A G A C G A A A G A A A A A A G G A G G G A G G A A A A A A A G G G A A G G A A A G A A C C G G A A G G A A A A A A G A G G A G G G C C G A A A A A A A C A G G G G G G A C A A C C A A G A A A C C G G A C G G A A A A G G A A C C A A G G A A G G A A A A G G G G A A G G A A G G A A C C G G G G G G G G G A A A G G A A G A A A G G A A A A G G G A 0 0 G G A G C C G A A A G G A G C C G G G G G A G G G G G G A A 0 0 G G A A G G C C G G A G A G G G G G A A G A A G A C A A A G G A G G G G A A A C G G G G G G A A A A C C A A A G A G G G G G A A C C G G G G 0 0 A A A G G G G G A G A A G G G G C C G G A A G G A A G G A A G G G G G G G G A A G G A G 0 0 C G A A A C C A A A C C G G G G A G C C G G G G G G G G A A G A A G G G A A A G A A C C G A A A G A G A A G C A A C G G G A G G A A G G A A A A A A A A A A A A A A G G A A A A A A A A G G A A A A G G G G C C A A G G A A G G A A G G A A G G C C A A A A A A G G G G A A A A A A G G G A G G G G G G A A G G G G C C A A G G G G G G G G A A A A G G A A G G G G A A A A G G A A A A A A G G G G G G A A 0 0 C A G G G G A A G G A A A G A A A C 0 0 A A A A C A A G A A A G A C A A A G A G A A A G G A G A A G G G G A A G A G A G C A A G G G A A A A G G G A A A A A G G G A C C A A A G G C C A C C A A A C A G G G C A G G 0 0 C A A G G G G G A A A A G G C A G G A A A A A A G G G G G G G G A A A A A A A A C C G G G G G G G G G G G G A A G G A A G G A A G G A C A A G G G G A A G G A A C A A A G G G G A A C C A A C C A A A A G G G G A A G G A A G G G G G G G G G G G G G G A A G G G G G G A A G G G G A A A A G G G G A A G G A A A A A A C C G G A A A A G G A G G G G G A A G G G G A G A A A A G A G G G G G G A A A A G G A A A A A A G G G G A A A A G A A A G G A A G G G G G G A A C C G G G G A A G G A A G G A A A A A A C C A A G G A A A A A A G G A A A A G G G G G G A A G G C C A A G G A A G G A A C A C C A G A A G G G G G G C C G G G G A G G G C A A A A A G G G G G A A A G G A A G G A G A G A A C A A G A A A G G A G A A A G G A G C A A G A G C A C A G G C C G A A A G G G G A A A A A A G G A C G A G A A A G G A A A A A A G G G G C C G G G G A A A A C A A G G G A A C C C C G G C A A G A A G A G G G A A A A G G G A G A G A A G A A A A A C C C C A G G A C A C A A G A A G G A A A A A G G G G G G G A G G G A A G G A A A A A A G G C C A A G G C C A A A G A A G G G G G G A A A G A A G G A A A A C C C C G G A A G G G G G G A A A A 0 0 G G A A G G G G G A A A G G G A G G C C G G G A A G A A A A G G C C G G A A G G A A A G G G T T G G G G C C A A A A G G A A A A A C A A G G A G A A A C A A A A A A A A A A G G A A C C G G G G G G A A C C A A G G A A A A A A A A A A A G A A A A G G A A G G A A C C A A G G G G A G C C C C G G 0 0 G G G G G G G G G G A A A A A A G G A A G G G G A A C C G G A A A A A G A G G G A A G G A A A A A A C C G G A G G G C C A A A A G G C C G A C C G G A G G G G G A A G G A A G G A A G G G G G G G G A A A A G G C A A A G A G G A A A G A A G G A A G G A G C C G A G G A A A A A C G A C C A A A G C A A G G A G G A G G A A G C C G A C A G A A C G G C C A A G G G G G G A A A A G G C C G G A A G G A A G A G G A G A A C C A A G G G A G G G G G G C C A C C C A G G A A C T A A A C C G G A C A A A G C C A A G G A A C C A A G A A A A G A C A G A A A G A A G G A A G G G A A A A A G G A A G G A A G A A G A G A A G G A G A G C A A G A A G A G G A G G G C C G G G A A A G G G G G G G G A A G G G G A A A A G G 0 0 C C A A G G A A A A G A G G G A G G A A A A A A G G G G A G A A G G G G A A G A G A A A A A A G G G G G G G C C C C G G C C G A A A G G A A A A C C A A A A A A G G A A 0 0 C C G G G G G A G G A G G G A A C A T T A A 0 0 G G A A G G G A C C A A G G G G G G C C G G G A A A A A C A G G G G G G G G A G A G G G G G C C G G G A A A A A A A C C A A C C G G A A G G A A A A G G C C A A A A A A A A A A A A A A G G A A G G G G C C A A G G A G T T C C A A 0 0 G G G G A A G A G G A A A C G G G A G G C C G A G G A G A A A G A A A C A G G G A A G A G G G G A G A A C C A G A G G A C C G G A A A A G A A A G A G G G A A A C C G G G G A A G G A G C A G G A G 0 0 G A A A A A G G A A G A G G A A C C C C A A G G A A A A G G G G 0 0 G G G G C C G G A A G G G G G G G A G G G G G G C C A G A G G A A G A G G A A G G G A G A A G G G G A A G G A A G G A A G G G G A G A C G G A A A A G G A A C C A A A G A A A A A A G G A A G G G G A A G G G G A A A A A A A A G G A A A A G G G G A A A A G G G G A A A A G G C C C C G G G G G G G G A A G G A C A A A G A A G G A A G G A A C C A A A A G G A A A G G G G G A A T A G G G G A A A A G G C C G A G G A A G G G G A A G G A A A A A A C C G G A A G G G G C C G G G G G G G A G G G A G G G G A A G G A A A G G G C C A A C C G G A A G G A A G G C C A A A C G G 0 0 A A G G A A A A A A A G G G T T G A C A A A C C A G A A A A A A A A G G 0 0 G G G G G A A A A A G G A A G G G G 0 0 G G A G G G A C A A A A A A A G G A C C C C G G A A A A A A G G G A A A A G A A A A G G G G G A A G A C A A G G C C G A G G G A G G 0 0 G A A G G A G A A A A G A A G G A C A C G A A A A A C A C C C G A A G G G G C C G G A A A A A A G G A G A A A A G A A G G G A G A A G G G G A A A A A G G A A G C C G G G G A G A A G A A A C C A A G G G G A G G G A G G G G G C A A A A A G A G A A G A G G A A A G G G G A A G G G A G G G G A A G G G G A A A A G G G G G A A A A A G G A A G A A A A G A A A G 0 0 C G G G A G G A A C A A C C A A G G G G G G G G A A A G G A C C A G A A G G G A G G G A G G G G C C A C G A G A A A A G G G A A A A G A G G G A C C C C C C G G G G A A A A G G G G A A C C A A A C A G A G G A A G G G A C A G A A G G A A A G A A G A G G G G C C C C 0 0 A A A A G G G G G G A A A A G A A G G G G G A A G G A A G G C C A A A A 0 0 G G C C A A G G C C G G G G G G C C A C A A G A T A A A A A A A A A A A G G 0 0 A A A A A G A A G G C C G G A C A A G G G G G G A A A A A A C C A A G G G G A A G G A A A A G G G A C C G G G G G G A A C C A A C C G G A G A G A A G G A A A A A A A A G G C A A G A C A A G G A A G G A A G G G A A A A A G G A A G A G G G G A A C C A A A G C C G G A G G G A A G G A A A A G G G G G G A A G A G G G G G G A A G G C C G G A A G G G G G A G A 0 0 C C A A G G G G G A G G G G G G G G C C A A A A A A C C G G G G A A C G G G G G G G A A A A A A A C G G G G G G G A G G C C C C A A G A A A A A A A A C C C A A C C G G A C G G C A A A G G C C A A G G A A G A A A G G A A A A A A G G G G A A C A G A A C G A A A A A G G G A A A G G G G A A C C A A G G G G 0 0 A A A A A A A A C C A A A A C C G G C A A A G G G G A C G G C C A A A A A A A A G G G G A A A A G G G G G G A C G A G G A A G G G G A A G G G G G G G G G G C C A A A G G G A A G A G G C C C C A A A A A G A G A G A A G G A A G A A G A G A G A A A A G A A G A C G G G A A A A A G G 0 0 A A G G G G A A G G A A G G A A C C A A G G G G A A C C A A A A G G G G G G 0 0 C C G G G G G G A A G G G G A A G G C C G G G G G G G G G G A A G G G G G G A A G G A A A A A A G G C C G G A A A A G G A G A A A A G G A A 0 0 0 0 A A C C C C A A G G A A A A A A A A C C A A A A A A A A A A A A G G A A A A G G G G A A A A A A A A C A 0 0 A A A A C C A A C C 0 0 G G G G A A A A A G G G C C G G G G G G G G A A A A G A A G G G G A G G G G G G A A G G A A A A G G G G A A A A G G A A G G G G G G G G A A A G C C G G G G G G A A G G A A G G G G G G A C A A A G G A G G A G A G A A A G G G A G A A A A 0 0 C C G A G A A G C C G G G G G G G G G G A A A A A A G G G G A A G G G G G G G G A A A A G G A A 0 0 G G A G 0 0 A A A A A A A A G G A A A A C C G G A A G G G G G G A A G G G G A A G G A A A G A A A C A G A G G A G A G G 0 0 A G A G 0 0 A A G G G G G G C C A A C C G G C C A A G G A A G G G G G G G G G G G A A A G G G G G G G G G A C C G G G G A A G G A A G G A A G G A A G G A G A C G G G A G G A G G G A A C C G G A G A A G A C C A A C C C C A A G G A A G G G G G G A A G G A A A A A A G G A G G G G G G G G A G G A G A G A G G A A A C A A G A C A G G G A A C A G G A C G A A A A G G G G G G G G A G A A G A A A A A G G A A G C C G A A G G G G G G G G G C C A A A A A A A G G A A G A A A A A A C A A A G G G G A A A A A A C C C C A C A A A A A G G G G G A A A A G G G G G G A A G G G G G G G G C C T T G G C C A A A G G G A A G G G G G G G A G G G G G G A A G G G A G A G G A G A A G G G G G G G A C C G G C C A A A G G G A C G G G G G A A A G G C C A G A T A C A G G A G G A G A G G G A A G G G G G G A A A A G G G G A A G G G G G G A A G A G A A C A C G G G G G G G G C C A A A G A A A A C C A G G G A G A G G A A A A A A A G G G G G G C C G G G G A A A A A A A A G G C C G G G G G G A A G A A A A A A C G A A A A A A A A A A A G G A A A A G G A A C C G G A A A A C C A G G G A A A A A A A G A A A A A A C C G G A G A A A A C C A A G A G G A A A A G G G G C C G G G A A A G G G G A A G G A G G G G G G G G G G G G G G G G G C C A A G G A G A A A G G G A C A A G A A G A G C C C C A G G G G G A A G G G G G G G G G G G G G G G G G G G G C C G G G G C C G G A G A G A G C A A G A A A A A A A A A A G G C C G A A A G A A A G G G G A A G A A A G G G G A A G G G G G G A A A A A A A A G G C C A G A A G G C C A A A A G G A A G G G G A A G G G G G G G G A A C C A A A A G G A A G G G G G G G G A A A A G G A A A A A A G G G G A A T T A A A A A A C C A A A A A A A A C C A A C C A A G G A A A G G G G A A G G G G G C C G G A A A G A A A A G G A A A A A A G G A A C A A A G G A A G G G G A A G G A A A A A A A A A A C C A A A A C C G G A A G G A A A A A A G G G A A G A A G G G G G G G A A A A A C C A A A A G G G G G G A C G G A G A A A A A G A A A A A A G G G G A A A A C C G A C C G G A A G G A A G G A A G G C C G G C C G G A A A A A A G A G G G G 0 0 A A G G G G A A A A G G A A G G A A A A A A G G G G A A A G G G G G G G G G A A A A G G G G G A C C A A A A C C G G G G A C G A A A G G A A A A A A G G G G A A G G G G A A G G G G A A A A G G G G G G C C G G G G G G A A A A G G A A A A G G G G A A G G C C A G 0 0 G G C A A A G G G G A A G G A A A A G G G G G A A A A G G G A G G G G G G G G G G G A A G A G G G G G G G G G A A G A G G A A A C C A A G A G A A A A A A G G G G G A G A A G G G G C C A A A A C C A A A A A A A A G G A A G A A A G G G G A A G A A G A G G G A C G G C A G A G G A A G G G A C C G A 0 0 T T G A G G A A G A A G G G G A G G A G G A A A A A G G A G A G G G A G G G A A C A G A A A A G G G G G G A C C A G G G A A G G G G G G G G A G A G G G A A G G A A C A G G C C A A A G A G A A A A G A G G G G A G A G G A G A A A A C G G G A A C G A G G G G A G A G G A G G A A G G G G C A G G C C A G C C A G G A G A A A A G A G G A A G C C C A A G C A G A A G G A G A C A G G A A A G G G G G A A A C G A A A C A A G A C G A A G A G G A C C G G A G 0 0 A A A G C C G A A G A A G A A A A A A A A A A G A C A G A A C A G G G G G G A A G G G G T A G G A G G G C A A A C A G G A G G A A G A G G A G G A A C C G G A C G G G G A A G G G G C C A A G A G G G G G G G G G G A G A A A G G G A G G G G G G G A A G G G G A G C A A A G G G A 0 0 G G A G G G 0 0 0 0 C C C C A A A G C A A A A G G G G A C C A A G G A A A A A C A G G G G G G G A G C C A C C A A G G A A A G G G A G G G G A A G G A A A A G G A A G G G G A A G G A G G G A G A A G G A G A A A G G A A A G A G A A G C C A C A G A A A A G G C C A G C A G A G G A A A A G A A A C C G G A A G A G G G G A A G G A A C C G G A A G G C C G G G G A A G G A A A C G G G G G G 0 0 C C C C A G G G A A G G G G G G G G A A G G G G C C G G G G A A A A G G A G G A G G A A G G C C C C C C G G G G A A A A A A A A G G G G G G G G G G G G G G G G C C A A G G C C A A G G A A G G G A G A G G G G G G A G A A G G G G A A C C A G A A G G A G G A G G A A G G A G G G A G G G A A G G G A 0 0 A A C C G G G G G G C C A G A A G G G G A A A A 0 0 A A G G A A G G G G A C G G G A G A A A A G A G G G G G A A A A G G G G A A G A A A G G A A G G A A G G G G G G A A G G A A G G G G G G G G A A A A C C C C A A G G A A G G A A C C G G A A A A 0 0 A A A A C C A A G G C C G G A A A A A A G G G G A A A A G G G G A A A G C A G A C C G A G G G A G G G G G G A G A A G G G G G A G G A A G G G A G G G A A G A G G A G G C C A A G G G G G G G G A A G A C C A G A G A G A G G G A A G G C C G G A A G G G A A A G G A A A G A G A G A C 0 0 G G C C C C G G C C A A G A A G A A G A A A A G A G G G G G A C G G G G G G G G C C A A G G A A G G A A A C A A G G A G G G G G A A A A A A 0 0 G G A A C A G G A A C A A C A A A G G G G A A A G G G A C C A G G G A G G G A G A A A G A G A G A G A A G G A A G G G G C C G G A A G G A A G G C C A G A A G A A A A A G A G G 0 0 A G C C A A G G A T G G C C A A A A G G A A G G G G A A G A G G G G G G G G C A A A G G G G G G A A G G C C 0 0 G G A A G G A A A A G G G G C C G G G G G G A A A A A A A A C C G G 0 0 0 0 G G G G G G C C G G G G G G C C G G A A G G G G G G C C G G A G A G C C G G G G A A A A G G G G G G G G G G G G A G A A G G G G G G A A G G C C G G A G C C A A G G A A A A G G G G A A G G C C A G G A A G A G G G A A A G G A A A A A G G C C G G G G G G A A G G G G A A G G A A A A G A G G A A G G G G A A G G G A G G A G G G A A G G A A G G A A G G A A G G G G A A G G G G C C G G C C A A G G G G G G G G G G C C A A G G A A A A A A G G G G A A C C A A A A G G G G G G G G A A A A G A G G A A G G G G G G A A C C G G C C A A A A C C G G G G G G G G C C G G G G G G G G A A G G G G G G A A A A A G A A G G G G A C A A G G A A C C C C G G G G G G A A G G G G G G G G A A A G A A C C A A C C A A G G A A G G G G G G C C C C C C G G G G A G G G G G G G A G A A G G G G C C G G C C C C A G G G G G A A C C G G A A A C A A G A A A G G G G A G A G A G G G A A G A G G A A G A G G G G A G A A G G A A G G G G A G A A G G A G A A A G A G G A A G A A A A A G G G A A G A G A C C C A A G C A G G G G A C G G G A C C G G G G G A A G A A G G G G A A G A G G A G G A G G C A A G G A G A G G G G G G A A G G G G A A 0 0 G G A A A G G G C C G G G G G A C C A A A A 0 0 G A A C A A C C G G G G A A A A G G G G A A G G G A A A A A C C A C C A G G A G A G G G G G G G A A G G G G G A A C C A A A A G A C A A A G G G G G C C A A G G A A A A A G C C C C C C G G A G A A G A G G G G C C A G A A G G A A A A A G A A G G A G C C A A G G G A A A A A A G A A G A A G G G G A A A G G A A A A A G C A C A A C G A A A G G G A G G G G A G A C A G G G C C A G A A A G A A G A G A G A G G G A G G C A A G A C G A G G A A G G A A A C G A G A G G A C A A A A A G G A A A C A C A A A A A A A A G G A A G C C C C G G G G G A A A A G G G A C G G G A A G G A A A A G A A G G C C G G G A G G G G G G A G G A G G G G C A A G A G G G A G G G A A A G G A A A C C A A A C G G G A 0 0 G G A A A A G G G G A G A G A A A A C A G A C C G A A G G A G G A A C A C C A G G A G G G G A G A A G G A A A G A A A C G G G A A G C A A A G G G A A A G A A G A G A A C C G G G A A A G G A G A G C A A A G A C C G G G G G A G G G G A G A G A A G G G A A G A G G G 0 0 A A G G G G G G G G G A A A A A 0 0 A A A G A G A C A A A G 0 0 A G A G A G C A G G 0 0 C C A A G A G A A G G A G G A A G G G G A A G G A A A G G G A G A G G G A G G A C A G G C A A G G G G G G G G G G G A A G A G G A C A A C C G G A G C C A G A G A G A G C A A G A A G G G A A G A G G G A A A A 0 0 A G A A G G A A G G A G A A A C A G C C G G A A G G G A A C A G G G A A G A G G A A A A G A G G G G G G A G A A A A A A G G C C A A A A C C A A C A G G 0 0 A A G G G G G G T T G G A G A A G G A G G G G G G G G G G G G A A G G G G G A A A A A G A A A G G G G G G G G G A G G G A A A A G G G A G G G G A A G G G G G G A G A G G G A G C C A G A A C A A A G G G G G G A A A G G A A G G G G G G G A A A G A G G G A G G A A A A A G G A A A A G G A G A G A G A A G G A C A G A A G G A G A A A A G G G A G G C A G A A A G G C C A G G G A G A G C C A G C A A G C C G A A A G A G A G A A A A A A G C A A G G A G G A G A G A G A A G A A G G G C C A A A G C C G G A A G G A G G A G A A A A G G A A G G A A G A G G A G G A G G A A A G G A A G G A G G A G A G A G A A G G A A A A G G G A C G A A G C A C A G G G A G G G G A A G G G G G A G A A G G G A G A A C A G G G G C A G G G G A A A A A A G G C C G G G G A A A A A G G A G G G G A A A A A G A A A A G G C A G G A A G G A C A A A G A A A G G A A G G G A G A G G G G G A G G G G A C A A C G A G A A A A A G G C C G G G G A A G A G G G G A G C C A A C C A A A A C A A A A T A G A G A G G A G G A G G G G G G G C C A G G G A A G G G G A A G G G G C C C C G G G G G G G A G G C C G G G A A A G G A G A A G G G G G G A A A A G G G G A G A G G A G G G A G G G G G G G G A G G G A A A C G A G G A A A C G G 0 0 G G C A A A A G G G A C G G G G A A G G A A C C A A A A G G A A A A G A G G G G A C A A A A G G A A A A G G A C G G A A A A G G G G A A G G G G G G A A A A A A A A A A G G A A G G G G G G G G A A A A A A A A A A G G G G G A A G 0 0 A A A C G G A A A A G G 0 0 A A A G C C A A A A G G A A G G G G G G A A A A A A G G A A G G G G A A A A A A G G G G G G G G A C C C G A G G A A 0 0 C A G G A A G G G A A A A A A A C C A G G A A A G G G A G G G G C A A A A A C C A A A A A A G A A A A G G G G G G G G G G A A A G G C C A A A A A A A A 0 0 A G G G G G G G 0 0 G G A A G G A A G G A A A A G A G A G G G G A A G A G G G G A A G A G A C A A A A G A G A A A G G G C C G A C A A A A G G A G A A A A A G G G G G G G G A A G G G A G G G G G G C A G G A A G G A G A A A G G G C A G A A A G A G A C C A A C A A A C C A A G G A A G A A A A A C C G G A C G G G G A G G G A A G G G G A A G A G G A G G G A A G G C C A G G G G A A A A A 0 0 C A G A G G G A C A A A A G A A G G G A A C G G A A A G A A G A A A A A G G A G G A C C A A A A G G A A C C C C G G A A G A A A G G G G G G G G A A G G C C G G G G G G G G G G G G A A C C G G G G C C G G G G C C A A G G G G G A G G A A G G G G A A G A G G A A A A G G A A C C A A C C G G G G A A A G C C A A G G A G A A G A G G G G G G C C G G G G G G A A G G A A G G C C G G G G A A G G A A A G A C G G A G C A G G G A C A A G G A A C G G A G G A A A A G A A G G A A A A G G A A G G A A G G G G A A C C A G G G A A G C G A G G A A G A A A A A A G A G G A G G G G G G A A A A G A G A G A A A A A G G A A G G G A A A A G G A G G A A A A A A A G G G C C G G C C C C G G G G A A G G A A G G T T A A A A G G G G A A G G A A A C G A A G A G A C C A A G C A A A A A G G G G A A A G C A A G A A G G A A G A A G G G A A C C G G A A C C G G A A A A G G G G G G G G G G G G G G A A A A G G G G A A G G A A G G A A G G A A A A A A G G G G G G A A G G G A G G G G G G A G G G G G G G A G G A G A G A C A A A G G A A G G G G G G G A G G A A G G A A A A G G A A A A C C G G G G C C G G A A G G G G G G G G G G G G A A C C G G A G G G G G A A A A A A G G A A A A A A G G A C G G G G A A A A A G A G G G G G G G G A G G C C G G A G A G A G A G A G G C G G G A A G A G G G G G G A A A G G C A A C G G C A G G G A G A G G G G A A C A G G A A G G G G G G A A A A C A G G A G G G A A G G A A A A G G G G G G C A G G G G T A C A G G A G A A G G G G G G C A A G G A G G A C G A A A G G G G G G C A A A G C G G A A G G A A A G A G A A G G C C G G G G G G G G G G C C G G G G A A A A C C A A G G G G A A G G C C A A G G G A G G G G A A G G A A A A G A G G A A A A A A G G A A A A G G G G G G G G A A G G A A G G G A A G A G G G G A G A A C C A A G A G A A G A A G G G C C G G G G G G A A A A G G C C A A A A G G G G G G G G G G G G G A C C G G G A T T G G G G G G G G A A G G A A A A G G A A A A G G G A G G C C G G A A G G G G G G G A G G G G G G G A G G G G C C G G C C C A C A C A G A C C A A A A G G G G A G A A G G G G A A G G A A A G C C G G G A G A A C G A A G G G G G G G A A A G A A G G A A C C A A A A G G A A A A G G A A A A G G A A C C G G G G G G G G G G A A A A A A A A G G A A A A G G G A G G A A A C G A G A A G A G A C C C G G A G A A C C C C T T A G G G G G G G G A G G G G G G G G 0 0 C C G G G G A A A A G G A A A A G G C C A A A A C C G G A A C C G G A G G G A G A G A G G G C C C C G G T T C C A A C C G G G G A G G A G A G A G G G G A G C C G G A A G G A G C G A A G G A A A A G G A A G G G G G G A A A A G G G G A A G G A G G A G G 0 0 G G C C G A G G C C G G G G C C C C G G C C 0 0 G G G A 0 0 G G A A A A A G G G A G C C G G G A A A G G G G G G A G G G C C G A A A G A A G G G A A G A A A A G C A G A A G A A G G C C A A A G G A G G A G A C G G C C T A A C A G C C A C A G A G C C G A A A G A G A G A A G A C G G A G A A A A G G G A A A A A A A A A G A C C A G G G A A A C A A A C G G G A A G G A C A G G A A G G A A G G A G G A A A A A G A A A A A A A A A A G A G G A G G G G A G G A C A C A A G A G A G A A A G A G A A A C A G G G G G G G A A A A G G A A C C C C A A A A A A A A A G C A C C A A C C G G C C A A G G A A A A G A A A G G T T A A G A G G T T A A G G C C G G A G A A C C G G G G G A G A G A A C G G G A A A G A A A G G G G 0 0 C C C C G G C C C C A A A A C C G G A G A A G G A A A A A G A C C A A G G G A A A A A C A A A A C A A A C C A A G G G G A G A G A G G G G G G A G A A A G A A A C A A A G G G A G G G G A A G A G A A G G A A A C A G A G G G A A G A G C C G G G C A A A G G G G G G G G A A G G G G C G A A C G G G G A A G A G G G G A A G G C C G G A A A A C C G G A A A C A A G G G G A A 0 0 G G A G G A G G A G A A G A C A G A G G A G A A G A 0 0 A A G G G G A A A A T T G G G G A A A A G G G G C C A G G G C A G G A G C A A G G G A G C A A A G A C C A C G A A C G G G A G G A A A G A G G A A A A A A A A A G G G G A A A A G G G G G G A A G G G G G G G G A G A G A A G A G A A G A A G G A A A A G A G A G G A G G A A G G G G G G G A A A G C C G G G C G G A G G G C A G G G G A G C A A C G G G G A G C C A A G A G G A A G G A A G G G G A A C C C C G G A A A A G G G A A A G G C C G G G A C C G G C C A A C C G G C C A A A A C C A G A G G G G A G G C C C C G G G G A A A A A A A A A G A G A A A A G G A G A A G G G A 0 0 G G A A A A A A A A A A G G A A A A A G C C G G G G G G A C A A G G G G A A A A C C A A G G A A G G A A G G A A A A G G 0 0 A A G G G G A A C C A A G G G G A A G G G G A A C C A A A A G G G G A A G G 0 0 A A A A G G G G G G A A A A G G A A A A G G A A G G G G C C G G A A A A A A A A A A G G A A G G A A A A A A A A A A A A C C C C G G G G G G G G G G G G G G A A C C A A A A G G G G G G A A C C G G G G C C G G A A A A A A C C C C G G A A G G A A C C G G G G G G A A G G A A A A G G A A C C C C G G G G G G A A A A C C G G C C A A A A G G G G A A G G A A G G G G A A G G G G A A A A A A G G G G A A A A G G C C G G G G A A G G C C G G A A G G A A G G G G G G G G G G G G G G A A A A G G G G G G A A G G A A G G A A A A A A A A G G G G G G 0 0 G G G G C C G G G G C C A A G G G G C C G G G G A A G G A A G G A A A A A A C C A A A A C C G G A A A A G G A A A A G G G G G G A A G G A A G G A A A A G G C C A A C C A A A A G G G G A A G G C C A A G G G G A A T T G G C C A C G G G G A A G A G G G G G G A A G G G G A A G G G G G G A A A A A A 0 0 A T C A A G G G A A A A G A G G A A C C A A G G G G G A A A G A C A A G A A A A A G A C G A A G G G A C G A G A G G G A A A G A A G A A A G T T G G A A A A G G G A G G A G A G A G G G A G G G G G C C C A G G G A G C G A G G A G A A C C C C A C A G A A G G A A A A G G G G G G A A G G A A G G A A A A A A G A A A G G G G A A G G G G G G G A A A G G G G A G C C A A A G A A G G A A G G A A A A G A A A G C A A C A G G A A A G G G A A A A A A A A G G 0 0 G G A A A A A A A A G G A G G G A A A A A A C C A A G A A G A G T T G G A C A A G G G G A A G A C C A A G A G A A G G G G G A A G G C C A A A A C C G G G A G G A A A A G G A A A A G G A G C C A A A A G A A G G A A A G G C C G G G A G A C C G G A A A G A A G G A A A A G G G G G G G A G G G G A C G G 0 0 G G T T G G G G A A A G A G G G G A A G A A G G G A C C G C A G G G G A G G G G C C G A A A 0 0 A A G G G G G G G G G A G G A A G G A A G G G G A G A G C C G G A A A A A A A A G G A G A G A G G G G G G G A G A A A G A A G A A C G A G G G A A G G G A A A A G A G G G G A G A A G A G G A G G A A A A A G G A A A G G G G A G G C C A A A C A G G G G G G G G G A A G G A A G G G A A A G G G G A A A A A A A A G G A A A A G G G G G G A G C C G G G G A A A A A G G A G G G G A G A A G G A G A A G G A A C A A A A A C A A G A G G A A A A A A A G A 0 0 G A C C A A A A A A G G G G G G G G A G G G A G A A A A G G C C G G A A A C A A C A C C G G A G G G A G G G A A G G A A A A G G C C A A A A G G A A A A G G C C A A G G G G G G C C G G A A A A G G G G G G A A G G A G A A G G G G 0 0 0 0 A A A A G G G G A A A A G G G G C C A A A A G G G G A G A C C C G G A G G G A A A A A A A A G G G G A A A A G G G G C C A A G G A A G G G G C A G G A A A T A A A G G G A A A A G A A C A A G G G G G G A A C A G G A A G G C C A A G G G G G G A A G G G G G G G G G A G G A A G G A A C C A A A C G G A G G G A G G G A A A A G G G G A A G G A A G G A A G G A A G G G G A A A A A A G G A A G G A G G G G G A A G G A A A A G G G G A G G G A A A A A A A G G G A A G G A A A A A G G G A A G G G G A A A A G G A G A A A A A A A A A A A A A A A A A A G G G G A A A A A A G G G G G G C C G A A A G G G A A G C C A G A A G G A A A A G G G G A A A A A A A A C C C C C C G G C C A A G G A A A A A A C C A A A A A A G G G G A A A A G G G G G A A G A A A A A A G G A G A G C C A A G G A A A A G G A A G G G G C C G G G G G G A A A A G G A A A A A A A A A A G G G G A G G G G A G A G G G A A G G A G G A G G G G G A A A G G G G G G G A G G A C C G G A G A G C A G G C C G G A A A G G G A G G G G A A A A G C C A A A G G G G G G G G G G G A G G G G G G G C C A G A G G A A A A G A C C A A A A C A A A A G G 0 0 C C G G C C A A A A A A G G G G A A G G G G G G C C A A A A G A G G C A G A G G A A C C A A G G A G A A G G A A G G A A G A A G G G G A G A C C C A A G A A A G A G G A A A C C G G A A G G A A G G A A G G G G C C G G G G C C A A G G A A A A G G A A A A A A A A A A G G G G A G A A G G G G A A A G A G G A G G A A G G A G G A G G G A A A A A G A G G C C A A A A G G G G A A G G A G A G G A G A G G A A A C C C G G C C A C A G G A G G C C C C A C A G G G G G C C G A A G A G A G A A C A A G G G A G A A G A C C A A G G G G G G G G G G G G C C C C G G A A G G G G G G A A A A G G G G G G A A G G G G G G A A A A A G G G G G A A G G G G C C A C G G G A A A C C 0 0 A C 0 0 C C A A C C G G A A A A C C A A G G A A A A A A A A G G A A A A G G G G C A G A G A G G A A G G A A A G G G A A G G G A G G A A A A A A A A C C A G G G A A A A G G G G A A C C G G G G A A G G G G A A G G T T A A C C A A G G A A G G G G A A A A G G G G A A G G A G G G A A G G A A G G G G A A G G G G A G A A A G A C A A G G G A A A G G G G G G A A A A G A G G C C G G C C G G A A C C G G G G A A C C G G G G G G G G A A G G C C G G A A A A G G A A G G G G C C G G A A A A G G G A G G A A G G G G G A A A A G A A A A G G A G A A A A A G G A C C A A A A C C A A G G A A A A A G A G G G G G C A A A A A G A C C A A A C G A G G C C G G 0 0 A A A G A G A G G G G G G G C C G G A A A A G G G G A G A G G A A C G A A A A A A G G G A A 0 0 A G C A A A A A C C G G A A G G C C A A A A G G A A G G G A G A A C A A C A G G A A C A A A A G A A C C G G C C G G G A A C A G G G C A A A C A A G A C G A A C A A A C A A A A A A G G A C G G A A A A A A A A A A G G G A G A G G A A G G G G G G G G G G A A A A G G A A G G G G A G A A A A G G A A G G G G A A A A A A A A G G A G A A G G G G G G G G G G G G G G A A A A G G G G G G A G G G A G A G G G G A A A A C A A A A A A A G C C A A G G G G A G A G A G A G T T A A C G G G G G G G G G A G C A G A G A C C A G A G A G A C C A A G A A A A A A A A G G G G C A A A G G A G A C G G G G A A A A G A G G C C G G A A C C G G A A G G A A A A G G A A G G A A A A C C C C A A G G A A G A A A G G C A G A A A G G G G G A G A G A G G A A A G A A G G A G A G A A G G A A A A A G G A A A A A G A A A A A A G A C A C A G G G A G A C A A G G G G A C A G G G G A G A A A G G A A A G A G G G G A G G A G C C A G A G G A C A G G A C G A A A G A A A A G A G C A A G A A A G A A A C A A G G G G G G A A G G A A A C A G G G A A A G G G C C A G C A G A G G G G G A G A G G A C G G A G G G G G G G A G A G G A A G A A A G A A G G G G A A A A G G G G A A G G G G G G G A G G A A G G C C G G A A G G A G A A G A A G A G G G A A A C C A A G A G A G G A A C 0 0 A C A A A G G A A G A G A G G A A C A A A A G G G G A A G G A A G G 0 0 G G A G G G A C G A C A A A G G A G G A A A G A C C A A A G G G G G A A A G G G G G A A A A G G G G G G A A G G A A A A G G G G A A G G A G A A C C A A A A A A A G A A A G G G G A A G A G G G A A C C G G G G G G G G A G G G A G G A G G A G C A G G G G G G C C C A G A 0 0 G A A G G A A G A A A G A A G G G G C C A A G G A A A A G G G A G G A A A G G G G G A A C C A G G G A A G G A G G G A A G G A A A G C C G A C A A C A G A G A A A A G A G A A A G G A A A C C C A A G G C C A A A G A A A A G G A G A A C C G G G G G G C C A G A G A A C C A A G A C C G G A A G A G G A A A G A A A A G G A A A A G G A G G G A A G A A G G G A A C C C C A G A A G A 0 0 G A G A A C G G G G A A G A G G G G C C A A A A C A C C A A A A A G A G A G G A A A G A A G A G A C G G A G A G G G A A A A G G G G C C A A G G G G G G G G G A A A G G A G G A G G G A G G A G A A G G G C A G A G C C A G A G A G 0 0 A G G G A G G G G G G G T T A A A A A A G A G G A A A G C C G G G G G G A A G G G G G A A A G C G G G G 0 0 A G A A A G A A G G G G G G G G G A A A A A A A C A A C G A A G G G C A G A A G C A A C A C A G A C G G G G G G A G G G 0 0 G G A A G G A C G G G G A A A A G G G A A A A A G G C C G A A G A C 0 0 C C A G G G G G G G G A C C C C G G G G A A A A G G A A C C C A G G G G A A A A A A A A A A A A G G G A G G A A G G C C G A G C G G G G A G G A G G A A A G A G G A G G A A A C G A G A A G A G G G A A C C A A G G G G A A G A G G G A A A G G G A G G A A A A G G A A G G A A A A A A A G G G G G A A A C A G G A A G G A A A A G A G A A G A G A G G G G G A A A A A A A C C G G A A G G A A A A G G G G A A G G G G C C G G G G A A A A G G A A G G A A C C A A A A G G A A A A A A G G C C G G G G C C A A G G G G A A G G A A G G G G G G G G G G A A A A G G A A G G A A C C A A C C A A A A G G A A G G G G G G G G A A G G A A G G G G A G A A A A C C A A A A C C G G G G G G A A G G 0 0 A A G G A A G G A A A A G A A A A A G G G G A A A A A A A G A A C C G G C C G G G G G G T T A A G G A G A G G A A A A A G G A A C C A G G G G G A C A G G G A C G A G A G G A A G G G G A G C C A A A G G G A A A C C C G G A A G G A A G G C C G G A A A A A A A C G G G G A A G G A A G G G G A A G G G G A A A A G G C C A A G G G G G G A A C C C C A A A A G G G G A A G G C C A A G A A A G A A A A A G G A A G G T T A A G G G G G G A A A A C C 0 0 T T A A C C G A G G C C A A A A A A G G A A A A A A G G G G G G G G G G A A C C A A A A 0 0 A A G A G G G G G A G G A A 0 0 A A A G A A A A G G G G A A G G A A A A G G A A G G G G A A G A G G C A A A G G A G A A G G A A G G A A G G G A G G C A A A 0 0 A A C C A A G G G G C C A A C C G G C C G G A G A A A A A A G G A A A A A A G G G G A A G G A A G G G G A A A A G G C C G G A A G G G G A A A C C A A G A C C A G G G G G G A A A A G G A A A A G A A A G G G G G G G G A G G G C C G G G G A G G G A G A A A A G A A A A A A A A G A A G G A A G G G G A A G G A A A A A G A A G G G G G G A A G G G G G G C C A A G G G G G G A A G G G G G G G G G G G G A A A A G G G G C C A A C C G G G G A A G A G G A A G G C C G G A A A A G A G G G G C C G G A A A A A A A A A A G G G G A G G G G G G G G G A A A A G G G G A A G G C C A A A A A A A A A A G G G G G G A A A A A A G G G G G G G G G G A A G G G G C C C G G A G G A A G G A A A A G G A A A A G G A A G G G G A A G G G G A A G G A A A A C C A A G G A A C C G G A A A A A A G G A A G G A A G G A A A G A A C C G G A A A A A A A A A A G G G G G G G A C C C C A A A A A A A G A G G G G G G G G G G G G G C C G G G G G G G G C C G G G G G G A A C C G G C C A A G G G G G G A A G G G G C C C C G G A A G G A A G G A G G A G G T T G A A A G G G G A A A A 0 0 G G G G A A A A G G A A G G A A G G G G G G A A A A G G G G A A A A A A G G A A T T G G G G G G G G G G A A G G G G A A A A G G G G A A A A A A A A A A G G A A A C G G A A G G G G A A A G G G A G A G G A A A A A A A A A G G A G A A A A G G G G A T G G A C A A G A G G C C G G A G A A A A G G G G G G C C 0 0 A A G G A A C C A A A A G G G G G G G G A G G G A A A A A A C C A A G G A C G G A A G G A G G A C C G G G G A A G G A A G G G G G G A A A A G A G G G G A A A A A G C C G G G A A A G G G G A A A A G G G G G A G G A A A A G G A A G G G A G G G G A A C C A G A A A A C C A G A A C C A A G A A G A G A A A G A G A G C A G A G G A G A G C A G G G A C C A G A C A A G G G G C C 0 0 G G A A C A G A A G A A G G G G C A A G A G A A G A A G A A A G G A A A A A G A G G G G G A A A G G G G A A C A G A A A G A G G G G A G G G C C C A A G A G G G A A A G A C G G 0 0 A A A A G G G G G A G A A A G G G A A G G A C A G G A A A A A A G G A G A G G A G A G G G A C C G A G A G A A A G G G A A A C A C A G G G A G G A G A G G A A G A A G A A G A A A G 0 0 A A A A G G A A G G A G G A G A G G A G G G A G C A C A G G A A A C C C 0 0 G G A G G A T T G G A A A A C C A A A A G A G G A A A C A G C C C C G A C A A A G A C C C A G A C A G G A G A A G G G G A G G A G G C C C C G G G A G A G A G G G A G G A A G G A G A C C A G G G G A A A A G G T A G G G G A A A A G A A A A A G G G A G A G G A G C C A A A A A A G G G G A A A A A A A A A A G G G G A A G G G G A A C C G G G G G G C A G G A G A A G G C A C C A G A C G G G G G G G G G G C C G G G A G A G G A G A A G G A C A G G G G G G G A A A G C C G G A A G A A G A G A A A G A A A A A G A G C C G G C C A G A A G A A A A A G A A G G A G G C C G G A A A A G G A G G G G G A A G A A A G G G G G A C C G G A A A A G G G A A G G G G G G A G A A A G A A G G A A G G A A G A A A A A G G G A A A A A G G A A G A A G A A A G G A A G G A G G A A G G A G A A G A G A G A C A G C C A A G G G G G G A G A A G G A G G A A A G A G G G G A A A A G A A A G G A C A G G G A A A G A G A G A A A A A A 0 0 C C G A G A A A A A A A A A A G A G C C G G G G G G C A A G A G G A G A A C C C A A G G A G G A G G C C A G G G A G C C A A A A A A G G G G A A G G G G A A A A A A A A C A A A G G A A C C A A A A C C A A C C G G A A A A A A G A G A G G A A G A C A A C G G G G A G A A G A A A G G A A A A G G G G A A G G A A A A A G A G G A G G A G G G G G A A A A A A G A G A G A A A A A A A A G G G C C G A A A A G G A G G 0 0 G G G A A A G G 0 0 G G A A G G A A G A A G G A A A G A C A C A G G A A G G A A C C A C A G A G G G A A A G A G G G G A A A A A G A C C G G G G A A A G T A A G A G A A A A G G A G G G A A G G G G G G G G G G A G A G A A A G A A A A A A A G A G G G G G A A G A G G G G G A G A A A G G G A A G G G G A G G A G A G A A A A G G A G A A G A G G A G G A G G G G A A A G G G A A G G G A A A A C A A C C A G A G G G A A A A G A C A A G A G G A A T C C A A G G A A G G G A G G A G A A A G A G G G G A A G A G G G T A G G G A C C G G A A G G G G A A G G G G G G A A A A C C A G G G A A G G C C A A A A A A G A A G C C G G A C G G A A G A G G C A G G A G G A G A C C C A A C A G A A C C C C G A G A G G G G A C A G A A G A C A G G A G A G G G G A G G A G A A G A A G A G C C A A A A G G C C A A A G A A A A A C G A G G G A A G A G A C A A A C G A G G G G G A A C 0 0 A A A G A A G A A A G G G G A A A A A A A G A A G G G A A G G A G A G G G G G G G G C C A A G A A A C A G G G G C C A A G G G G G A C A C A G A G G G G G A G G G G A G A G A A A G A A A G G A G A C C A G C C A G G G A G T A G G A G A G G A G A G A G A A G A G G G G G C C A A A G G G G A G G A A G G G G A A G G C C A G A G C C A G A G G A A G G A A C G G G G G G G A A G A G G G A G G G A A C C G G G G G G A G G G A A G G G G A A G G A G A G G G A A G G C C A A A G G G A A A A C C G G G A C G A A G G A G G G A G A G A G A G C C G G A G C A G A A A A G A A C A G G A A A G C C A G A A A A T A A A G G G G G G G G A A A G A G A A A A G A A A A G A A A G C C A G A G A A A A G A A G A G A A G G A A 0 0 A A G G G G A C G G A A 0 0 C C G G A G C C G A A G A A G G G G G G A G G G A A A C G G G G G G C C G G G G G G G A G G A A A G G G G G C C G G G G G A A A G G A C A A A G C C A A C C G G A G G G G G G A G G C C A A A A G G G G A A G G G G G G A A G G G G A A A A A A G G G A G G G G A A A A 0 0 G G G G G G A G A A A A G G A A C C C C G G A A G G A G G A G A G A A G G A G G G A A A C C T T A A A G C A G A G G G G C A A A A G A A G G C A A A G G G G G G A G G G A A G G G G A A A A A A G A C C G G G G A A C C G G C C A A G G A A A A A A A A G G A A G G G G G G C C A A A G G G A G 0 0 A A A G G A A G C C A A A A A G C C A A A A A A T T G G G G G G C C G G G G A A A A A A G G G G G G G G C C G G G G G G C C G G G G G A G G A A A A G G A A C C G G G G C C G G A A A A A A G G A A G G A A A A G A G G G G G G G A A A 0 0 A A A G G G A A G G A A G G G G A A G G G G C C G G C C A A A G A A G G G G G G G G A A A A A A G G A A A A A A G G G G A A G G G G C C G G A G A G A C A A G A A A G G G G G G G A G A G G G G A A A A G A G G G G A A G A A A A A G G A A G A C A A A A A A A A C G G G A A A A A A A A A A A A A G G G G G G A A A A G G A A G G C A A A A A A A A A A A G G G G A A A A C A C A G G A A G G A G G G A G G G G G G G A A G G C C A A G G G G G G G G G G G G A A G G G G A A G G G G A A A A A A A A G G G G G G A A G G A A C C A A G G A A G G G G G G G G A G A A G G A A G G G G 0 0 0 0 A C A G G G G G A A A A C C G A G G G G G G A A A A A A G G G G A A G G G G A A C C G A G G C A A A G G A A A A A A C C A A G G C C A A G G G G G G G G A A G G G A G G A G A A G G G G G G A G A G A A A G C A G G A G A A G A G A A C A C G G A G G G A A G G G A A G G G G G G A C A G G A A A A G G G G A G G A G G G G G G A A G G A G G G A A C C G G A G G A A G G G C C C C A G G A C C A A G G G G A C A G C C G G G G C C A A G G A G A A A A G A A A A A G G C C A A G G G G G G A G G G G G G G A A A A G G A G G G G A C C C C A A A A A G G G A A A A A A A A A A G G G G G G A A G G G G G A G A C A G A C C G G G G G G G G A A C C G G C A C A G G A A A A G G A G A G A A A G A A G G A G A A G G G G A G G G G G A A A A G A A G G G A A G G A A A A G A A G G G A A G G A A G G G G G G A A A A G G A A G G A A G G G A A G G G G A A G A A A G G G G G A A G A G G G G G G G G G G G G G G A A G A G A G G G G A A A C C C G G A C A A G G A A A A G G C C G G G G G G G G G A G G A A A A A A G G G G G G A A A G G A G G G G G G A A A A G G C C G G A A A A C C G G C C G G G G G G A A G G G G A A A A G G G G A A G G A A G G G A A G A A A A A A G G G G A G G G G A C C G G G G G G A A C C G G G G A A A A G G C C A A G G G G C C C C G G G G G G G G G G A A A A A A G G A A G G G G A A A G G G G G G G A A A A G G G G G G A A C C G G C C G G G G G G A A A A G G A A A A A A G G T T A A G G G A A C G G T A G G A A G G G G A C G A G G G A A A G A G A A G G G G G G G G G A G G G A G G G G G G G A A G G G G G G A G C A A G A G G A G G A G A A 0 0 A G A G A A G G A A A A A G G A A G A A A A G A A A A G G G A G A A A G A G G A A A C C G G A A G G G G A G G G G G G G C C G A A G G G A A A A A A G G A A A A A A G G G G A A A A A A A A A A A A A A A A C C A A G G G G A A C C G G G G G G G G G G A A A A G G G G G G A A A A C C G G A G G A A A G G A A G A G G G A G G A A C C A A G G G G G G C C G G G G C C G G 0 0 C C G G G G A A A A A G A A G G G G C C G G G G G G A A G G G G A A G G G G G G G G G G G G A A A A A A C C G G C C G G G G A A A A A A 0 0 A A G G G G G G A A A A A A G G A A C C G G G G G G A A G G 0 0 G G A A G G G G G G G G A A G A A G A A A A C G A G G G A A G G G G G G G G G G A G A A C C C C G G A A C C A A A A G G A A A A A A C C G G G G A A G G G G G G G G A A A A A A G G G G A A C C A A G G G G G G C C G G G G G G A A G G A A G G A G A A 0 0 G G C C A A A A G G G G A A G G G G G G G G A A G G G G G G 0 0 G G 0 0 A C G G 0 0 G G G G G G A A G G A A G G G A A A A A A A G G A G A A A G A G G A C C G A G G G G C A G G 0 0 G G A G A A G G A A A G A A G G A A G G G G G G A A A A C C A A C C A A G G A A A A A G G G A A G G G G A G C A G G A A A A A G A G G A G G A A A C G G C C C C A A G G A A G A G G A G G G G G G A C C C C G G G G A A C C A A G G G G C A A A A G A A G G A A A A G G A A A A G G C A G G G G G G G A G G G G G G A G G G G G A G A G A A A G G G A G C C A A G G A A G G G G A A G G G A G A C A G A G A G A G G A A C C A A G G G G G G C C G G A A G G G G G G G A A G G G A G G A G A G A C C G G G G G G A A G G A A G G G G C C A A G G G G A A G G A A A A G G A A G G A C A G G G A A G A A C A G A A A G A C G G G G A A G G G G C A A G G A G G G G C A G A A G A A G G G G A A G G A A A A A A A A G G G G G G A A A A G G A A G G A A A A A A A A A A A A G G A G G G G G A A G G G G G G A A A C A G A G G G G G A A A A G G A A G G A A G G 0 0 G G A A G G A A G G G G C C A C C C C C G G A G A G G G A A A C A G G G A G G A A A C C A A G G A A C C G G A A A A G G A C 0 0 A G C C G G A A A G A G G G A A G G G A A C A G G G G A G A A G G G A G A A C C G G A A G G G A G A G G C C A C G G A A G G C C G G 0 0 G G G G G G A A A A A G G G G A G G A A A A A G G G C C G G G G G G G A A G G G G G G G G G G G G G A A A G G A A G A G A G A G A G A A G G G G G G C C A G G G A A G G A A G G A G A G C C A A A A G G G G G G G G C C G G A A A A A A G A A G A G G A A G G G G G A A G A A G C C A A G A A A A G G G A A A A G G G G C C A A C C A A A A A A A A A A A A G G C C G G G G A A A A A A A A G G C C G A G A A A A A A A G G G G C C G G G G A A A A C C C A G G A A A G C A A A A A C C A A A A A A A A G G G G A A A A A A G A G G C C C C G G G G A A G G G A G A A G A A G G G G C C C C A A A A A G G A A G A A G G A A A A C A A A A A A A G G A A G G A A G G G G G A A A G G G G G G G G A A G G A A A A A G G G A A A G G G A A C C G G C C C A G A A A A A G G G G G G G G G G A A A G G A C C A A G G C A A A A A A A G G C C A A A A C C A A A A G G A A A A G G G G G G G G 0 0 A A A A A A G G A A G G G G G G A A G G G G G G A A A A G G C C G A A G G G G G C C G G A A A G G G G G G G G G G G C C A A 0 0 A A G G G G G G G G A A G A C C G G A G G G A A A A A A G G G G C C G A A A A A G G G G C C G G A G G G A G A A C A G A C A A A A A G G A C A A A A A C C C C C A A A A A A A A A A G G G G A A G G G G C C A G A A A A G G A G G G A G G A A A A A G G A G A G G A A A A G G G A A G A G A A G G G A C A A A A G A A G T T G A A A G A A G G A A G G G G A A A A G A A G A A A G A G G A A G G G G A G A G G G G G A A A C G A G G A A A G C C G G A G A A A G A A G G G A A G G A A G 0 0 A A G G G G 0 0 G G G G A A G G G G A G 0 0 A A G G A A G G G G G G G A A A G G A A G G G A A A C G A G A A G G G G G G A G C A G A A A G A A G G A A A A G G A G G G G G G G G G G C C G G G G A A A G A C A A A A G A G G G G G G A G A A 0 0 G G A A A A A A G G G G A A A A G G G G A A G G G G G G G G G G G G G G G G C A A G A A G G A A A A G G A A A A C C G G A G G G A A A G G G A A G G G G A A A A G A A A G G C A A G G G G G G G A A A A A A G G G G C C A A G G 0 0 A G G G A A G G G G G G A A A A A A A G C C A A A G A G G G G G A C A C C A A C G G A G G G G G C C G G A A G G G G A A C C G G A G A C A G G G A A A G A A A A A G C C A G C A A G G G G G G A G A A G A A A G A A A C G G G G G G G G C C G G G G A A G G G G A A A A G A G G A A G G G G G A A A G G A A A G G G A G G G C C A G A G G G A G G G G G C A A G A A G G A A G G G G G G A A G G A G G G G G A A G G A A G G G G C C A A A G G A A A G G A C A A G G A A C C 0 0 G G G G C C A A C C G G A A A A G G A A A A A A A A G G A A A G A A G G A A C A G G G G A G G G G G G G G G A A G G G G C C A A A A G G G G G G A A A A G G G G A A G G G G G G A A G G C C C C G A G G A A A A G G G G G G A A G A A A G G G G G A A G A A A A A C A G A A A G C C C C A G A A A A G G A A A A A A C C C C G G A A A A G G C C G G A A G G C C A A A G A A G G C A A A G G G G A A A A G A A C G A C C A A A A G G C C G G G G G G A A A A A A T T T A A A C C A A G G A A C C G A A A A G A G G G A A G G G G G G A G A G A G G G G G A A A A A A G G A A T T G G G A A A A G G G G A G G G G A A G G G G G G A A G G G G C C A A A A G G G G A A G G G G G A G G G G G G C C G G A A C C G G A G A A C C A G C C A G A A G A C C C C A A G G A A A A G G A G A A A C G G G A G G G G A A G G G G A A A A A G A A A A G G G G G G G G G G G G G G G G G G G G G G G G G G G G G G G G G A G G G G G G A A A G A A G G G G A G A C G G G A G A A A A A A C G G G G G G G G G G G G G G G G G G G G A A G G G G C C G G G G A A G G G G G G G A C C G G G G A A G G G G A A G G A G G G G A A A C C G G G G G G A G G G G G A G G G G G A A G G A G A A G G A A G G A A A A G G G G G G A A A A A A G G A A A A G G G G A A G G G G 0 0 C C C A C C A A G G G G G A 0 0 A A G G 0 0 0 0 C C A A A A G G A A G G G G G G G G C C G G C C C C G G 0 0 A A A G G G A A A A G A G G A A G G G G G G A A G G A A G G G G G G G G G G G G A C A A G G A A G G G G A A C C G G G G A G A G G A A G A A A C G G C A A A A A A A G G G G G G A A C C G G G G G G G G A A A A G G A A A A G G G G A A G G G G G G A A A A A A G G G G G G A A A A C C G G G G G G G G A A G G A A A A G G G G A A G G 0 0 A A G G A A A A G G G A C C A A A G A A A A A A G G G G A A G G 0 0 G G G G C C G G A A G G 0 0 G G A A G G A C C C G G A A G G G A G G A G G G A A A A G G A A G G A A A G A A G G G G A A A A G G G G G G A A A A G G C C A A C C G G G G A A A A G G A A G G G G G G A A G G A A C A G G A G A A A A A A C C A A A A C C G A C A G A G G C A A A C C G G G G A A C C G G A A A A A A A A A A A A G G C C G G A A A G G G A A A A G G G A A C A A A A G G A A G G A A G G A A G G G G G G A A A A G G A A A G G G C C G G C C A A A A A A A G G G A G G G G G A G G G G G C C G G C A A A A A A A G G A G A A G A A A C C A A G G G G C C G G G G G G G G G G G G A A G G A A A G C A G G C C 0 0 G A G G A C G G A A G G A A A G G G G G A A A G G A G G A A G G G G G G G G A A 0 0 A A A A G G G G A G G G A A G G A A A G G A A A G G G G G G A A C C C C A A C C A A G A A A A A A A A G A A A A A A A A A A G G G G A A A A C C G G G G G G G G A A G G A A G G G G C C C C G G A A C A G G C A A A G G C C A G C C G G G G C C G G G G A A G G G G G A G G G G A A G G G G A A C C G G G G A A G G C C G G A A 0 0 G G G A A A A A G G A G A A G G A A G A A A A A G G A A A A C C C C A A A A A A G G A A G G G G G G G G A A G G G G A G G G G G A A A A A A A A G G G G A A A A G G G G A A G G G G A G A G G A C C A A A A G G A A A A G G A A A A G G A A A A C A A G G G G G G G G A A A A A G G G G A A 0 0 G G A C C C G G G G G G A A 0 0 G G G A A G G G G G A A A A G A G G A A G G G G A A A G G A A A A G 0 0 G A C C G G G G C C C C A A C C G G A A C C C C G G A A C C G G C C G G 0 0 G G A A G G G G G G A A A A A A G A T T A A G G G G A A A A G G G G C C A A G G C C A A G A A A A A A G C C G G G G T T A A G G A A A A A A A A G G A A A G G G G G G G G G 0 0 A A G G A A G G G G A A G G A A G G G G A A G G C C C C G G A A A A A A C C A A A A G G G G C C C C A G G A G G A G G G G A G G A G G G G A 0 0 G A G G G G G G C C A A A A A A A A A A A A A A G G A A C C G G A A C C A A A A A A G G A A A A A A G G G G G G G A A G G A A A G A 0 0 A A G G G G G G A A C A G A A G G G G A C C C C G G A A G G A G G G G A G A A G A C G G A G G A G A A A G G A G G A A A A G A G A A C A C A G G G G G G C C G G G G A A A A C C G G G G A A A A G G A A A A C C A A G G A A G G G G G G C C A A G A G G G G A A G G C C G G G G G A G G G A A A G G A A 0 0 G G A G A A G G C A A A A A G G A A A G G A A G A A A A A G A A A C A A A A A A G G G G G G A A C C G G C C A G A A G A 0 0 A A A G A A C C G G G G A A C C A A A G A A G A A C A A C A A C G A G A G G A A A G A A A A A A G G A A G G C C A A A A G A G G A G A A A G A C G A G G G G C C A A G G G G A G G G G G G G G A G A A G A A A A G G G G G A A A C C G G G G A A G G G G G G C C G G G G G G A G A C G G A G G G G A A G A G A A G G G A G G C C G A A A A G G A G A A G A A A G A G G A A C A G G G G A A C A A G G A A G G A A A A C C A G A C A G A G G G G G A G A A G G A A A A A A A A A A A A G A A A G A A G A A G A G G G G C C G G A A G G G G A G A A A A G G G G A G C C C C G G C C A G A G G G A A G G A A G G A C A G A A G G A A C C G G A A A A G G A A G G C C A A G A G G A A A A 0 0 0 0 A A G G G G A A G G A A A A A A G G A A G G A A G G C C A A C C A A A A G G G G G G G G A A A A A A A G A A G G G A A C C C G A A C A G A A G G A G G G G A A A G A C A G A A C G A A G A G A G G G G G G G C C A A C A A G A A G G G A G G C C C C C C A G A G A A A G A G A G A G G A A A G G G G G G G G 0 0 G G A A A A G G G G G G G G C C G G A G G G A G A G G G A G A G C A A G G A A C A G A G A A G A A G G A A A G A A G G G G G A A C C A G G G G G A A C G C C G G G G A A G G A G A A G G A A A A A A A A G G G G C A A G C C G A G G C C C C G G A G G A G G G G A A A A G G G G A A A C A A A A A G A C G G G G C C G G G A C C G G G A A A G G A G A G T T A A A G G G C C C A G A A C A A A A G G C C A A G G C C G G G A G G G G A G A A A A A A A A A A A A G G G G T T G G G A G A G A A G A G A A G G G G A C A G A A C C A A G G A G G G G G C A A G A G G G G G A G A A A A G G A A G G A A G G G G G A G G A C G G G G C A A A G A A A C A A G A A C G G A G A G G G G G A A A G A C C A A G G A A A G G G A G G G G A C C A A G G G G C A A A A A G G G G G G G G G G A G G A A C G G G G A A G G G G G A G G A A G G G A G G G G A G G G A A A A A A A A G A G G A A A C A G G G G G A G G G A A G A C A G G A G A G G G A A A G A A A G A A C C G G A A A A A A G G G G G G G A C A A A A A C C C A A A G G A A G A A A G G G G G G A G A A A A C C C C A A A G A A A A A A G G A G A G G A G G A G G G A G A G G G G G G A A G A G G A A G A A G A G G A A A A A A G G G G A G A A G G G A 0 0 G A G G A G A A G A G G A G A A G G A A A A G G A C G A C C C C G G A A A A G G A A G G A A A G A A G G A G A A G G G G A A A A A G A A A C G G C A G G A A G A A A A G A G G A A A A G C C A A A A A A A A G G G G G G G G G G C C A A G G G G A A A A A A A A C C A A G G A A A A A A A A G G A A A A C C C C A G A C A A C C A A G C C A G A A A A A G G A A G G G G A A G G G A A A C A C C G A C C A A G A A A A G G G C A G A G G G G A G G G G A G G A G A A A A A A G A G A G A A G A A G A A C A A G A G G A G G A C C A G A A A G C C G G G G G G G G A A A A G G A A A G A G A A A A C A G G A A G G A G A A 0 0 A A A A A A G G A A A A G G A G A A G A G A C C G G A A A A A G A G A C A G C C A A A C A A A A G G A A A C C C A A A A A A A A G A A G G A C C G G G A G G A G G G A G A A A A G A A C A G A G G A A G G G A G G A G G A A A G A C A G C C A G G G G G C A G G A A A A G G A G A G A A A A 0 0 A C A G A A G G G A G A G A A A A A G G A A A A C C A G A G A A G G A A A A C C G G A A A A A G A G A A A A G A C A A G G G A G G G G A 0 0 0 0 G G A A A G A A G G G A A A A A G A G A A A A A G G C C G G A A G A A G G G G G A C A G 0 0 0 0 C A A G A A G A C C G A A G G A A G C C A A G G G G A G A A A A A A C C A A G G G A G A A C A A A G G A G A A A G A C A A A A A A G G G G G A A A G A G G A A A A A A A G G G G C C A A G G C C G G C A A A A A C A A A G A A A G A A A A A A A G G G A G G G G A A A A G G A G A G C C G A 0 0 G A G G G G G G A G A G G A G A A G G G G G T A A G G A C C C C G A G G A G G G A G A A G G A C A A A A A G G G G G A G G G C C G G A A 0 0 G A A G A G G A G A A G G A A G A G A A A G A C G A A G G A A G A G G G A G A G A A G A A A G G A C C A A A A C G G C C A A A G A C C C A A A G A C C A G G G G A A A A A A G A A G A A C A C C G G G G A A A A C C G A A A G A A G A G G A G G C C G G A G C A G A A G G A A A G A A A G G A A G G A A A A G A A A G G A A A G G A A A A A A C G G A A G A A A G G G G A A G G G G A G A A G A A A G G G G A G C A C C G A A G G G T A A A A C A G G G A A G G G G A A A G G G A G A C G G A A G A A G G G A G A C A G A G G G A G A G A A A A A A G G G A A A G G G G A A G G A A G G A A G G G G G G A A A G A G A A A G G A A A A A A A A A G G C C 0 0 G G G G G G G G G A A A G G A A A A A A A A A A C C A A G G A G G G A A C A A G G A G G G G G G A A G G G G G G A G G G G G G G G G G G G G G G G G G G A A A A A A G G G G A A C C A A G G A G A G A A G G G G G G G G G G G G A A G G A A A A G G A A A A G A G G A A A A G G G G A A A A G G G G A A A A G G G G C C G G A A G G A G A A G G G G G G C C G G G G G G G G A G A A A A A G A A G A C A A G G G G G G A G A G G C C G A G G G G A C A A G G A A G G G G A A G G C C A G G G G G G G A A A A A G A G G G A A G G G G G G G G A A G A A A G G A A A A A A A A T A 0 0 G G G G A A A G A A A A G G A A A A A A G G G G G G G G A A A G G G A A A C A A G G G G C C A A G G A A G G G G G G G G A A G G A A C C G G C C G G C C A A C C T T A A G G G G G G G G A G A A G G G G A A G G A G G G G G G G G G G G A A G G G G G G A A A A G G G G A G 0 0 G G A A A A A A G G C C G G C C A A G G G G C A G G T T A A G G G G G G C C G G C C A G G G G G G G G G A G G G G G G G A A 0 0 A A G G A A A A G G G G G A G G G G G G G G A A G G A A G G G A G G G G A A G G G G A A G G G G A A G A A A G G C C C C G G G G G G A A A A A G A G A A C C G G G G G G G G G G G G A A A A A G A A A A C C C C A A G G A A A A A A G G C C G G G G C C A A A G A A A C A A A A G G A A A G G G G G A A G G G G C C G G A G G G G G G G C C G G A A A A 0 0 G G A A G G A A A A A G A G G A A A G G A A A A G A G G C C G G 0 0 G A G G A A A A A A G G A A A A G G G A G A G G C A G G G G A A A A G G A A G G G G G G A A G G G G G G A A C C A A A A G G A A A A G G A G A G G A C C C C G G G G A G G G A A G G G G A C G A G G 0 0 C C C A G G G G A A G G C C G G G G G G A A A A A A A G A A C C A A A A G G 0 0 G G G G C C C C A A G G G G G G G G G G A A A A G G A A G G G G G G C C G G G G G G A A G G A A C C A A C C C C G G G G 0 0 C C G A C C G G A A G G 0 0 C C A A G G A G A G G G G A C C A A G G A A G A G G G A A A G G G G A G G G A A G G A G A A G G A A A A C C G A A A A A G G A A A G A A G G A C G G C A A A G G G G G G G G A A G G A C A A G G G G A A G G A A A A A A A A A A A A G G A A A A A A A A G G G G A A A A C C G G A A C C G G A A G G C A A A A A G G A A A A C C A A A A A A G G G G G G G G A A C C C C A A G G C C A A G G T T A A G G G G G G G G A A A A C C G G C C A G A A G G A A G G A A G G G G G G G G G G G G A A A A A A G G G G G G G G G G A A G G G G C C A A G G G G G G G G G G G G C C G A G G G G A A G G A A G G A A C A G A A A A A A G G G A G A G A G A G G G A G G A G G G G A A A A C A G G C C G G G G A G G A G G C A A A C A A G A A C C G G G G A A G G A A A G G G A C A A A A G G G G A A A C C A A A A G A A G G A A G A G A A A G G A G G G A A G A A G G A G A G A A G A C A C G A G A G A A G A G A A A G G G A A G A G A G A G G G A G G A G A G A G A A A C G G A G G A A G A G A G A G G G G A A A G G G A C A C C G A G G G G C C A A G A G G G G A A G G A A A A G G A A G G G G A A T T A C C C G A G G G A G A G G G A G A G G A A G G A G G G G G G G G G G G G G G G A A G G G G A A G G G G C C G G G A G A A A A A G G G G A A G G 0 0 C C G G A A A G G G A A A A A A A A G G G G G G G A G G A A G G G G A A A A A G G G A A C C C C G G C C G G G G T T A A A G G G A A A A A A G G C C G G A A G G G G A A G G G G A A A A A A A A C C G G A A T T A G G G G G C C G G 0 0 A A A A G G A A A G G G A G A C G G G G A A A A C A G G A G G A A G A G A A A G A A G G G A A G G G G G A G A G A A G G G G A G G G G C G G 0 0 G G A A G G G G G G G G A A C C A A G G G G G G A A G G G G G G C C A A G G C C A A C C A G G G G G G G G G A A A A G G A A G G A A G G G G G G G G C C G G A A A A A G A G A A A A G G A A G G G G C C A G A G A G G A G G A C G A G G G A C A C A 0 0 G G A G A A A G A A A A G G A A C C G G A G A A G G A A T A G G A A 0 0 A G A G A A A A A A A A C C 0 0 C C G G G G A A A A A A G G A A C C A A G G 0 0 G A C A G A A A A G A A A A G G A A G A T T C A A C A C G G G G A A C C A G A A A A A A G G G G A A A A G G A A G G A A G G G G A A G G A A G G A A A G C A 0 0 G A A G A G G G G G G G A A G G A G A A G G C C A G G G A G G G A A G G G G C C C C G G C C A G G G G G A A A A G G A G C C G G G G C C G G G A A G G G G G A A G G A A G G G G A A G G A A A A G G G G A A G G C C G A A A C C C C C A G A A A A A G G A A A G C C A A A A G A A C G G A G A A G G G G G G A A G G A A A A C C G G G G G G G G A G A A G G G G A A G G G G G A A A A G C A A A G G G G G G G G A G A A C C A A A C G G G G A A A G G G C A G G G G G A G G A A A A G G A A A A G G A A A A A A A A G G A A G G A A A A G G A A G G A A G G A A A C G G G G A A G G A A G A G A G A A G A G A A G G A G A A G G C C G G A A G G C C A C C C C C G G A G A A G G A A G G A A G G G G A A A A G G G G G G G G G G G G G G A G C C G G A G A G G A A A G G C C G G A A G G A A G G G G G G G G A A G G G G G G A A A A G G G A G G A A A A G G A A A G G A C C G G G G A G A A C C G G A A G G A A A A G G A A A A A A A A G G G G G G A A G G 0 0 G G G G G G A A C C A A G G 0 0 G G G G A A A A G G A A A A A A G G G A C C A G G G 0 0 G G A A C C A G A A G G A A A G A A G G A A A A G G A A A C G G G A A G G G G G G G A G 0 0 G A G G A A A G A A G G C C A A A A G G A A G G G G G G G G A A G G G G A A C C G G G G C C A A A G G G A G G G A G A A G G G G A G C C A G G G G G A G C A G G G A G G G G G G A A A A A G A G A A A A A A A G C C A G G A A G A G G A G G A A G G G G A G A G G G G G G G G G A A A G A A G G A G A G A A G G G G A A A A C C G G G G G G G G G G C C C C A A A A C C G G C C G G 0 0 C C A A A A G G A A A A A A A A C C A A G G G G G A A G 0 0 G A A A G G C C A A A A G G G G A A G G G G G G G G A A G G A G G G G G A A G G A C C A A A A A G A G G A G A A G A G G G G G G G G A A C C A G A G A A A G G A G A G A C C C C A A G A C C A A A A A A G G G G G G G G C C G G G G A A G G G A 0 0 A A G G A A A A A A G G C A A A A G A G G G A G G G A A A A A A G A C C G G A A C A A G A G A G A A G G A G G G G G G G G A G A A A G G A C C C C C A A C C A A G G G G G G G G A A G A A A A A A A A A G G A A G A A A G G A A A A G G G G A A A A G A G G C C A A A A G G G G A A A G A A G G T T A A A A A A G G A A G G G A G G G G A A A G G G G G A A G A A A C A A A C A A A A A A A A A G G C C 0 0 G G G G G G G G 0 0 G G C C A A G G G G A C A A A A G G A A C C G G A A A A A A A A A A A A A G G G G G A A A A G G C C A A G G G G A A G G G G G G A A C A A A G G C C G A G G A C A A G G G G A G A A G A G G A G A G A A G G G G G G G G G G G G A A G A G A G G G G A G G G A G G G G G A A A G A A A A A A G G G G G G G G G G G G A A G G A A A A A G G A A G G G A A G G A C G G G G G G G A G G G G G G A A G G G G G G A G G G G G C C A A G G G G A A A A A A G G G G A A C C A A A G G G C A A A A A A A A A G G G G G G A A G G A A A A A A A A A A A A G G A G A G A A A G G A A A A A C C A A G G G G G G A A C C G G A A C C G G G G G G A A G G G G G G A A A A G G G G G G G G A G G G G G 0 0 G G G G A G G G A A A A A A C C G G G G G G A A G C G G A A G G A A C C A A G G 0 0 A A G G A A G G G G C C G G A A G G G A G G G G G G C C G G C C G G G G G G C C A A G G G G A A G G G G G G G G C C G G G G G G G G G G G G G G A A G A G G G G G G A A G G 0 0 A A G G A A G G G G G G G G A A G G G G G G A A G G G G A A G G G G G G G G G G G G G A A A G A G G A G A C A G A A G G G G C C A A G G A C G A A A G G A A C C A A G G A A C C A A G G A A G G G G A A G G G G G G C C G G A A A A G G G G G G A A A A A A G G G G A A G G G G G G A A A A G G G G G G C C A A A A 0 0 A A G A A A C C A A A G 0 0 G G A A G A G G A A A A G G A A A A G G G G 0 0 G G A A G G G G A A A A G G C C A A C C A A G G G G G G G A G A G A A C A A G A G A G A G G G G G G G G A A A A A A A A G G A A G G 0 0 G G G G G G C C G G G G A A G G G G G G G G G G G G A A A A A A C A G G A A G G C C C C G G G G 0 0 C C A C A A C A G G A G C A G G A A G G C C A A G A A A G G A A C C G G 0 0 G A G G C C C C A A C C G G A G A C A A A A C C C A C C A G C C A A C C A G C C G G C C A A G G G G C A A A G G A A G G A G G G G A G A C C C C A A A A A A 0 0 G G A A G G G G A A A A A G G G C A A A A A A A G G A A G G G G G G A A A A G G G G A A A A G G G G G G G G A A A A G G G G A A G G A A G G C C A A A A G G G G G G G G A A A A A A G G C C A A C C G G A A G G G G G G A A G G A A G G A A A A G G A A C C A A G A G A 0 0 G G G G A A G G A A A A G G G G G G A A G G G G A A A A G G G G C C C A G G G A C C G G G G A A C C C A G G G G G A G G A C G G A G C C A A G G G G G G G G A A A A A A A A A G A A C C G A A G G G G G G A G G A A A A C C G G G G G G G G G G G G G G A G G G A C A A A G G A A G A A A G G A A A G G G G C C A G A A G G G G A A G G A A A G C C G A G G G A G G A A C A A A G G A G A A A A A A C A G G A A G A G G G G G G A A G G A A G G G G G G C C G G A A G G G G A A A A A A C C A A G G G G A A G A G G A A G G G G G G G G G G A A G G A A G G G G C C G G G G G G G G G G A A A A A A A A G G G G G G A A G G A A G A G G G G A A G G A A G G A A G G G G G G A A G G G G 0 0 G G G G G G A A A A G G A A A A G G C C A A G G G G A A A G G G G A G G C C G G G G A A G G A A A A G G G G A C A A G G G A G G A A A A C C G G A A A A G G A A G G A A G G G G A A G A C A A G G A A A G G G G A A A A G G G G G G C C A G G A G G A A A G G G A A A A G G A A G G A A G A G G G G G G G G A A A C G G G G G G C C G G G A G G A A A A G G A A G G G G A G G G G G C C A A G G G G C C G G A A A A A A G G G G G G G G C C G A C C G G G G A A A A A A G G G A G G G G A A G A A G A G G G G G G G A A G G G G G G A A A G A A A G G G G G C A A A G G G G A C G G G G A A A C A C A A A G A A G G G G G G G G A G A A G G G G G G C C G G G G A G A A G G A A G G A A A A G G A A A C C C A G G A A G A G A C A G A A G G G A G A G G G A G G A A A A A A A A G G C C G G A A A G A A G G A A A G G A A C A G G A A A A A A G A G A C A A G G A G A G A A G A G G A G G A 0 0 G A A A A G G G A A A A G G G G C C A A G A G G G A G G G G G G A A G G G A A G G A G A A A G G A G A A G A C C A A A A G G G A A A G G A G G G A A A A A C A G T T A A A G T T A A A A A A A A A A G G G G A A A A G G A G A A G A A G G G A A A C G G G G A G A A G A A G G G G G G G A G C A A G G A A A G A G G G A A A A G A G G G C A A G G G G G G G G G A A G G C C A A A A C C A A A A A A A A G G G A G G A A A G G G G G G G A G A G C C G G A C C C A G C C G G A C G G A G G A A C A C A G A C A G G G G G A A G G G A G G C C G G A A G G G A G G A G A A G A A A A G A A G A G G G G G G G G G G A A G G A A A A G G A A G G G G C A A G G G A G A G G G A A A G G A A G A G A G A G A A T T G A A A G A G A C C G G A A G A A G A G G G A A G G A A A A G G A A A A G G A A G G A G A A A A A G A A A A A A A A G G A A C C A A A A A A A C G A G A G G C A A A C A A G G G G G 0 0 A A A G G G A G C A A A A G C C A G A C A G G A A C G G A A A A G G A G G G G G G G G G A A G G A A A A C A A C A G A A G G A A A A A A A A G G G G A G G A A G G C G G A A A A 0 0 C C A C G G A A G G G G A A G A C C A G G A G G G G A A G G G G G G C C G G G A G G A A G G G G G G G A G G A C G G A C A A A A C C A C A C A G G G A A G G G A A A A G G A A A C C A A A A A C A A G A A G G A A G C C C C A A A A G A A A G G A C G A A G G G A A A A G A G A A A A A C C A A A A G G A A G G A G G G G A G G C C A A G G A A C C A G A A G A A A A A C C A A G G A A A A A A G G G G A A A A G G G G A A A G G G G G G G A A G G C C A A A A A G G G A G C C A A G G G G A A G G G A A G A G C C A A C A A A G G C A A A A G G A A A A G G G A G G G G G G G A A C C G G A A A G A A A A G G A A G A A A A G A A A A A A G G G G G G C C A A A A G G G G A A G G A A G G G G G G G G A A A A G G G G A A G G G G A A A A G G A A A G A G C A G G A G A C C C G G G G G G A A G G A A C C A A G A G G A A G G G A A G G G G G C C A G G A A A A C G G A G A C A G G G G A G G A C G A A A G G A G G G G G G G A G A C G G G G G G G A G G A A G G C C G G G G G G C C A A A G A C A A G G G G A G G A A A G G A A G G C C G G 0 0 G G A A G G A G G A A C G A G G A G A C A A A G G A A A A A G G G G A A A A A G G G G A G A A A G G A C G G G A A G G G A G G A A A A A A G A A G G A A G G G A A A A A A C A A G G A A C C A A A A G G A A A A C C A G A A A A G G G G C C A G A G A A G G C C G G C C A A G G A A C A A A G A G G G A A G C A A G A C A C G A G G G A A C A A A G A A A G A G A A C A G G A A G G A A A A G G G G G A G G G G A A C C G G G A A A G A A A G G A A A A A A G G A A A A C C A A A A A A A A A A A G A A G G A A A G G G G G A A A A A A C A 0 0 A G C A A A A G G G A G G A G G G G A A G G A A C C A G A A G A A G C C G G C C A A A T A G C C G G A A G G C C G G G G G G A A A A A A A G A A A G A A A G A G A G G G C C A A G A A A A A A A A G G A A A G A C A G G A G A A C C A A G G C C A G A A A A G G A A G G C C A A A A G G A A G G A A G G A A A A G G G G C A G G A G G G G G G G G G A A A A G G A A A A G A A A G G G G A A G G A A G A A A T T G G C C G G G G A G G G G G G G A A G A G G A A G G C C A A A A G G A A A A A G G G G A A G 0 0 G A A G G G G G G G G G A G A A G G G A A G C C G G A G G A A G A A G G A G G G A A G G A A A G A A G G A A A A A A A A A C A G G G G A C C A G A G G G G G A A A A G G G G A A A A G A G G G G G G A C A A A G A A A A G G A G A G A A G G G G A A G G G G G G A A A A A A A A A A G G G G G G G G C C G G G G A A A A C C G G G G A A C C A A G G G A G A G G G G G G A G G G A G G G A G C C A A G G A G G G G A G G C C G G A A G G C C A A A A G G G G G G G G G G A A G G G G A A A A A A C C G G A A G A A A A G G A G G G G C A A A G G G G G G G G G G G G G G A A G G G G A A G G G G G G C C G G G G A A A G A A G A A A G A A A A G A A G G A G A G G G A A A A G G G A G G A A G G A A A G G G G G A A A A G G A A A C G G G G G G A A A G A A G G G G C A A A A A G G G G G G G G G G G G G G G G G G C C G G G G G G A A G G A A G G A A A A C C A A A A G G A A G G C C A A G G G G A A A A G G C A G A G G A A C G A G A A G G A C A A G G A G A A A A G G G G G G G G A A A A G G A A G G G G G A A G A C A G C C A A A A A A A G G G G A G G A A A A G G A A A A A A G G A A G G A A G G A A G G G A A A G G G G G G A A A A G G C C A A A A G G G G G G G G G G G G A G C A A A G G A A G G G G G A A G A A G A A G A G A A G G G G A A G G T T A A G G A G G G G G A A A A C C G G G G C C T T A A G G 0 0 A A A A G G G G G G A A G G A A A A G G G G A A G G A A G G C C A A C C A A G G G G C A G G A A A A G G A A A A G G G G C C A G C C G G G G A A A A C C A A C C A A G G G G A A A A G A A A G A G A G A G G G A A A A A C C G G G G G G A A C C A G G G G G G A A A G G G A G A G G A A A G G G G G A G G G G G G G A A G G A A G G A A G G G G G A A A G G A A G G G A A A A G G G C C G A A A A A G G G G A G A A G A G G G G G G G G A A G G A A A A G G C C G G A A G G C C A C C C G G G G A A A A A A A A A G G A A G A G G G A A G G G G A G G A A G A C C A A G A A C G C C G G A A G G G G G A A A G G A G A A A G A G A C A A G G G G C C A A A A A A G A A A G G G G C C G G G G G G G A 0 0 A A A A G G A A A G A A G G C C G G C C A A A A A A G G G G A A A A A A G G G G A A A A G G A A A A A A A A T T A A G G A A A A A A G G A G G G C C C C A A C C G G A A G G G G A A G G A G G G G G A A G G A A C A C C A G G G G G G G G G A A A A A A A A A G A A A A G G A A G G C A A A A A A A A A A A G G G G A A A A C C G G A A G G G G G G A G G G A G A G A A A A G G G G A A A G G G A A G G A A C C A A A A A A G G C C G G A C A A A A G A A A A A G G G G G G G G A A G G G G A G A A A G G G G G G G G G A A G G A G A A G G G G G G C C A A G G G G A A A A G G A A A A A A A G G A G A A G A A G G C C G G A A G G G G A A C C G G A A G G C C G A A A G G C C G A A G A G G G G G G G A G A A A A A G A C A A C C A A G A G G G G A G A A G G A A C A G G A G A A 0 0 A A A A G G A A G G A A A A C C A A C A G G G G A C A G G A G G C A G G G G A A G A A A A A G G A A G G A A A A G G C C C C G G A A G G G G C C A A C C A G G A T T C C G G G G G G A A A A A G A C C C A C A A A A G G G G G G G G G G A A G G G G C C C C G G A A G G C C G G A A G G A A A A G G A A G G G G A A G G A A A A A A C C G G G G A A A A A G A A G G A G G A A G A A A A G G G G G G A A G G G G G G G G G G G G G G A G G G G G A A A A G G A A G G G G G G G G A A G G G G G G G G A A C C G G G G G G G G G G G G A C A G G G A A C A A A G A A A G G G G C C A A C C A A G G A A A A A A A A G G G G A A G G G G A A G G G G G G A C A A C C A A C C G G A A G A G G G G A A G G G G A A G G G G C C A A A A C C 0 0 G G A A C C G G G G G G A A G G G G G A A A A A G G G G A A A A 0 0 G G G G G G A G C C G G A A G G C A A A G G A A G G G G A G G G A A G A A A G G A A A A A G G G A G C C A A A A G G A A G G G A A A G A A A C C A A C C A A A A A A G G A A G G A A A A A A A A G G A A G G G G A A A A C C G G G G G G A A A A G G G G G G A A G G G G G G C C A A G G G G G G G G C C A A G G G G G G G G G G A A G G C C G G A A G G C C A A A A A A C C G G G G A A G G A A G G G G A A A A G G A A G G C A C A A G A G G G G G G G G G G G G G A A A A A A G G G G 0 0 G G C C A G A A G G A A C C A G G G G G G G C C G G G G G G G G G G G G G G G G G G G G A A G G A A G G G G 0 0 G G G G G G G G G G A A G G G G G G G G A A A A A A C C A A G G G G G G A A G A A A G G G G G G G G A A A A C C G G G G G G G G A A G G G G A A G G A A G G G G A A A A G G G G A A G G 0 0 A A A A G G G G G G A A C C A A A A C C G G G G C C G G A A A A G A C C A A G G A A C C C C G A C C C C 0 0 G G G G G G G G A G C C G G A A A C A G A A G A A A G G G A G A G A C C G G 0 0 G A C A G A A A A A A A C A A A G G A G A A A G G G A A A G G A G G A A G G G G G G A A C C C C A G A A A A G G G G G G G G A A A A A A G G A A A A G G G G A A A A G G G G G G A A A A G G C C G G A A G G A A C C A A A A G G 0 0 G G G G A A G A A G A G A A G G A A G G A A G G A A C C A A G G A G G G A A G G G A G G A A G G C C G G A A G G A A A A C C C C G G A C A A A A A A A A G G A C G G C C C C A A C C G G A A G G A A C A C C A A G G A A G G A C A G A A G G G G C C A G G G A A G G A A G G C C G G G G G A C C G G G G G A A A A A C C A A G G G G G G C C C C G G A A C C 0 0 C C G G A A C A G G A G A C G A A A A A G G G G A A A A G G A A C C A A A A A G G G A G A A C C A A G G A A G G G G A A C C G G G G G G A A A A A A G G G G G G C C A A G G A A C C G G G A A A G A A C G G A A G G G G G G G G G G G G G G A A G G C C G G A A G G C C C C G G G G C C C C C C C C C C G G G G G G A C C C G G G G A G G G G G A A A A G G G G G G C C C C A A C C C C G G A A A A A A G G A A A A A G A G C C A G 0 0 G G A A A A C A G G C C A A A A A G G A G A G G A A C A C A G G G G G A G G G G G G G G C A G G A G G G A A A G G A A A A A G A G G A A A G G G A G A G A A A A A A A A G G G G A A C C G A G G C A A G A A C A A A A A G A G G A G G A A G A A A A A G A A G G A G C C C C A A A G A A G G G G A A A G G A G A G G 0 0 A A G A A A G A C A A G C A C C G A G G G G G A A C G G A A A A A G A G G G A C G G A G G G A G A C G A G A A A C C G G A C G G G A G G G G A A G G A A G G A G G G A A G G G A A G G G A A C A C C A A G G G G A A G G A C A A G G A G G G C A C A G G G A G G A A G G C A G G C A A A G A A G A G G A C C A A A A T T A A A G G A A A A A A C A A A G G G G G C C A A A A G G A G G G A A G G G A A A A G A A G G A A A A G G C A G G A C G G A A A G G G A A G A G G G G G A A A G G G G A G G G G G C A G G G G C A A A A C A G G G C C A A A A G G A G G G A G G G A C G G A A C A C A A A A C G G G G G G G A C C G A A A G G T T A A A A A A A G A A A G G A G G A G 0 0 G G G G G G A G G A G G A A G A G G C A G G G A G A G G G A G G G G A A G A A G A G A A G A A G A G G A A G G G G G A A G G A A A A A A G G G G A G G G A A G A G G G G A G A A G A A G G G A G G G A G G G C C A A C C 0 0 G G T T C G G G A G G G A A A A A A A G G G G A G G A A G G C C C A A G A A A A A A A A A A A G A A C A A A A A G A A A G G A G C A A G A G A G A A A G A G A A A G A A A G G G A G A G A G G A C A G A A C A A G A G G A A C C G G A G A A A G G A A A G A A G C C G A G G A A A A A A G A A G G A G G A C A A A A A A A G A C A G G G G A A A A G C A C C G G A A G G A G G A A A A A G G A C G A C C A C A G A G C C A A A G G A A C A G G A C A A G A G A G A G A A G A G A A G A A C G G G A A C C G A C A G G A G A A G G G G A C G G A G A A A G C C A G A G G G G A G A A G G A G A A G 0 0 A G A G G G C A A A A A G G G G G A G G G A C C G A G G A C G G A A G G A G G A A A A G A A A G G G G G G A C C A G A A G G G G T T A A A A C A A T G G A A G A A G G A G A A G G G G G A G G A G G A A A G C C G G A G A A G G C C G G A C A A A C A A G G A G A C G A G G A A C C G A A G G G G G G A G G A G A G A A A A G G A A G G A A A A G G G A A G A A A A G A G G A G A A G A A G G A A G A G G A A G G G G G G G A A G G G A G G G G G A G G G G G G G A G G G A G G A A A G A G G A G A G A C C A A C C C A A A A G G G 0 0 G A C C G G C C G G C A A G A G A A G G G A G A G G G A C A A A A G A G A C G G C C A A A G G A G G A A A G A G G A G G A A G G G G G G A A G A G A G G A A G G A G G G A G A G A G A G G G A A A G A G G G A G G G G G G G G A G A A G G A A G G G G G A C A A C C A G A G G G A A A G G G A G A G A A G G G G A A G G A G A G G A G A A G A A G A A C G A A G G G A G A G C C G A G G 0 0 G G A A A A A G G G A G G G A A A G A G G G C C A A A A G G A C G G G G A G G G G G G G G G G G A G C A A G G G A A G G A A G C C A C A G G C A G A C C G G G G A A G G A A A G G G G G G G G G G G G C A C G G A G C A G G G G A G A G A G G G A G G G G A G G A A A G G G A A 0 0 G G G G G G G A C C A A C C G G A A G G A G A G A G A A G G G G G G A G G A G A A A G G G G A A A A G A G G C A G G A A G G A A G A G A A G A A A G G A A G C C A A G A G G G G G G A A G G A G G G G A A G G G A A G G G A G G G G A A A C G G A A G G C C C A G G C A A A G G G A A A G G A G G G A C A G A A A A G A G A A A G G A A A G G A C C A G A C A C A C G G G A A A A A A G A A A A A A A A A A G A G C A C A G C A G G A A G G A G A C G G A C G A A G A A G G G G A A A A G G G G A G G A G G A G C C A G G G G G G G A G A A A A G G A G A A G G A G A A A A G G A G G G G G A A G G G A G A A A A A G G A A C C A G G G G G C C G G G G C C A A A A G A G G A G G G C C A G A A A A G G G G G G A C G G G G A G A C G G A G C C A C 0 0 G G A G C C G G A A G A G G A A A G A A A C G G G G G A G A A A A A G A C C G G A G G G A G A G G G G G A C T T A G G G A A G G A A A C A A A A G G G G A A G G G G G G G G G G C C A A G G A A G G G G C C A A G G C C C C A A G G G G G G A A C C G G G G G G G A A A G G A G A A G G G G A A C A A A C C G G G G A A G G A A G G G G A A A A A G C C G G G G C C G G A G A A A A A A C C G G C C A A A A A A C A G G T T A A G G A A G G G G G G A A G G G G A G G G C C A A G G A A G G A A A A A A G G G G A A G G G G G G G G G G A G C C G G G A A A G G G G G G A A G G A A G A A A G G C C A A G G A A A A A A G G A C G A A A A C A A G A C A A A G G G G A G A A A G G A G G A G G A A G G G A A A A A A G G G G G G G G A G G A G G A A G G G G A A A A G A A C G G G G A A G G G G C C A A A A A A C C A A A A G G G G G A A G A G A G A A A A G G A A G G A A A A G G A A A A A A A A C C G G C A G G G G G G A A A A G A G G C C G G A A G G C C A A G G G G A A G G A A A A G G G G A A G G A A G G G G A A G G C C A A G G A A A A G G G G G G G G G A G G G G G A G G C A C A C C C A C C A G G G C A A G G G A A G A A A A A G A C A C A A A A C C A G G G G A A C C C C C C A A A A A G A A A A G G C A G A A A A G A A G G G G G G A A G A A A G G A A A A A G A A C A G G A A G G G G G G G G A A G G A G G C G G G G A A A G G A A A G G A C C A A G C C A G A G A A C C A A C C A A G G A G G G G G G G G G A A A A C C A A C C G G C C G G A A G G A A G G A A A G A A G G G G G G G A G G A A G G C C A A G G A A G G G G A A G G A A A G G G G G G G A A A A A G A A G A G G G G G G G G G G G G G G A A A G C C G A A A A A G G G G G G G G G G A A G G G G G G G G G G G G G G G G G G A A G G A A C C A C A A A A G A A A A A G G C C G G G G G G A G A C G G A G G A G G A A A G A A G A G G A A G G G A G G A A A A A A G A 0 0 A A A G G G G G A A G G C C G G C C G G G G A A A A G G A A G G A A G G A A G G G G G G A A G G A A A A A A G G A G G G A A G G A A G G G A A G A A A G A A G G C C A A G G G G G G G G A G G G G G G A A A G G A A G G G G C C G G C C A A A G G G G A G G G G A A A A G G G G A A G G A A G G A G C C C C C C C A A G A A G G G G A G C C G A A A G G G G G G C C G G A A A A G G A A A A G G A A G G A G A A G G A A A A A A C C A A A A A A A A A G G G A G A G G G G A A A A C G G G G G G G A G G C A A G G G C A G G G G G G A A G G C C G G G G G G A A A A A A G G G G A A A A G G C C G G A G G A A G A G A G A G A G A G A A G G G A G G G G A A T T A A G G G G A A G G A A G G A A G G A A G A 0 0 A A A A G G A A G G A A G A 0 0 0 0 G G A A A A A A A G A A A A G G A A A A G A A A 0 0 A A G G G G A A G G G G A A G G A A G G G G A A A A A A G G A A G G A A A A G G G G G G G G G G G G A A C C A A G G G G G G G G G G A A G G G G G G G G A A A A A A G G A A A A A A G G G G A A G G G G A G A A G G G G C A A G A A A G G G 0 0 A G A A G A A A G G A G A G A A A A A A G A A A G G G G G G A A C C A A A A G G G A G G G G A A G G A A A A A A C C A A G A G G A G G G A A G A G A G A G G A G A A A A G G G G G G A A A A G A G G G G G G G G A G A A A G G A A G G A A G A G G G G G G G A A A A G G G G C A G G G A G G C A A A G G G A G G G A 0 0 A G A A A A A A G G C C G G C C A A A A G G A A A A G G A A A A A A A A A A G G A A A A A A A A G G A A G G C C 0 0 G G C C G G G G G G A A G G A A G G G A A G G G A G A A G G G G A A G A G G C C T T G G G G G G A A G G G G A A A A A A A C A A A A G G A A 0 0 G G G G G G G G A A G G G G A G A A G G G A A A G G G A G G G G G G C C G G G G C C G G G G G G G G A A C C G G A G G G A G G A A C C C G G C A G G A G A G G G A G A A G G G G G G 0 0 G G C C A A G G G A A G C C G G G G G A G G G G A A G G G A A A C C A A A A A A G G G A G G G G G G G G A G G G G G C C C C A A A A G G C C G G A A G G A G A G G A G A G A G A C C G G T T G G G G G G G G 0 0 G G A A A A G G A A G G G G G G G G A A G G A A A G A A G G G G A A G G G G A A G G A A G G A A G G G G A A G G G G G G G G G G C C G G A A A A A A A A G G A G A A A A A G G G G A G G A A G A G A G G A A C C A A A G A A C A G G A A A G A G A G G G A A A G A G G G A G C C G G 0 0 G G G G G G A A A A G G C C C C G G G G G G G G G G G G G G G G A A G G C A G G A A G G A A A A G G G A G G G G A G G G G G G G 0 0 G G G G G G A A G G A G A A A A G G G G G G G G G G G G 0 0 A A A A G G C C G G G G G G G G A A A G G G G G G G A A A A G G 0 0 G G G G C C 0 0 G G G G G G G G G G G G A A 0 0 0 0 A A T T 0 0 G G A G G A A G A G G G C A A A A A A A G G A G C C C A C C G G C C A A G G G G G G A G G G G G A A G G G G A G G G 0 0 C C G G G A G G G G G G 0 0 A A G G A A A A G G G G G G G G G G G G A A G G A A C C 0 0 A A G A A G A A C C G G G G G G G A G A A G A A A A A G A G A G A G C C A G A A A G A G G G A A G A A G 0 0 G A A A G G A G G G 0 0 0 0 0 0 0 0 G G A G 0 0 G A 0 0 0 0 A A G G A G G A G G A C G G G G G A A G G A 0 0 0 0 0 0 0 0 0 0 0 0 0 0 0 0 0 0 A G G G A A G G A G 0 0 G G A G A A A A A G C A A A G G G A A G A A A G G G G G A A A A A G A G G A G G A G 0 0 G G A G G G A A C A G G 0 0 G G 0 0 A G G G G G A G A A 0 0 0 0 0 0 0 0 C C G G G G G G G G C C A G G G G G A A A A A A C C G G G G G G C C G G A A A A G G 0 0 0 0 G G G G G G A A G G A A 0 0 0 0 G G C C G G A A A A A A G G A A A A G G C C 0 0 0 0 G G C C C C A A A A G G A A G G C C G G C C A A A A A A A A A A G G A A G G G G G G G G A A G G G G A A C C A A G G A A C C A A G G C C G G G G A A A A A A G G C C G G C C G G A A A A G G G G A A C C G G A A G G A A G G C C A A A A G G G G A A G G A A A A A A G G G G G G A A G G G G A A G G G G G G A A G G A A A A G G G G A A G G G G A A G G A A G G G G G G A A C C A A A A G G G G A A C C A A A A G G A A A A A A A A G G G G A A G G A A G G G G G G C C G G A A G G A A G G A A A A A A A A A A G G C C A A C C G G A A A A G G G G A A A A G G G G G G G G A A G G A A A A G G G G A A G G G G G G A A A A G G G G G G G G A A G G A A A A G G C C G G 0 0 A A G G G G G G C C A A G G C C A A G G G G C C G G G G C C G G A A A A A A A A A A G G A A G G G G A A A A A A A A 0 0 A A A A G G G G A A G G C C G G G G G G G G A A A A G G A A A A G G A A G G G G A A A A A A A A G G A A G G G G G G G G G G A A G G C C A A G G G G G G G G G G A A G G A A C C G G G G A A A A A A G G G G A A A A A A A A G G A A A A A A C C A A G G G G A A A A C C G G C C T T G G G G G G A A A A C C A A C C C C G G G G A A G G G G G G A A G G A A C C A A G G G G A A G G A A A A A A A A C C A A G G G G G G G G G G A A A A A A A A C C A A C C G G G G 0 0 A A A A G G A C A A G G A A G G G G A A C C G G G G G G G G A A A A A A A A C C G G C C C C G G A A A A G G A A A A G G G G A A G G G G G G C C G G A A G G A A G G A A A A G G A A G G A A A A G G A A A A C C C C G G C C A A G G G G G G C C A A A A A A A A A A A A G G G G G G G G A A G G A A C C A A C C G G A A A A A A A A A A A A A A T T G G C C A A G G C C G G A A A A A A C C G G A A G G A A C C A A A A A A A A A A G G G G G G A A G G G G G G G G G G A A A A A A G G 0 0 G G A A G G A A G G G G A A A A A A G G G G G G G G G G C C A A G G G G A A A A A A G A A A A A G G A A G G 0 0 G G A A C C G G A A G G G G C C C C A A G G G G G A C A A G A G A A G G G G A A G G G G G A C C A A G G A A A G A A A A A G G G G G A A A A G G G G A G A A G G G G G A A A G G G G C C A G G G G G A G A G A G A A G G C C A G A A G G A A G A G G G G G G A A A A A G A C A A C C A A G A G A G G A A C C A A A A G G G G G G G G A A C A C A G G A A A C A A G G A A A G 0 0 A A A A A G G G A A A A G G G G A A G G A A A A A G A C A A A A A G A G A A A A G G C C G G A G G G G G A A A A A A G G A A G G G A G A G A G A G G A A A G A A A A A A C A A G C C G G A A G G A A G G A A A A A A A G G A C C A A A A T T G G G G C C A A G G 0 0 G G G G A A C C G G A A G G A A C C G A A A A C G G A A A A G G C C A G A G 0 0 G G A A A A A A G G G G C C A A A A G G A A G G A G G G G G G G C C A G G G G G A A A G A G A A A A A A G A G G G G 0 0 G G C C A A G G A A G G A A G G G G G G C C A G C A G G G G G G A G A A G G G G G G C C G G G G A G G G A A G G A G G G G G G G C A A G A G A A C A G G C C G G C C A A A A G G G G G G A A A C G G G G A G C A A A G G G G G G A A A G G G A A G G A A A A A A G G G G A A C C A A A A G G G G G G A A G G A A A G C C G G G G G G G G C C A A A A G G A G G G A G C C G A A G G G C C A A G G C C G G 0 0 A A G G G A A G A C A A C C G G G G G G G G G G A A A G A A G G A G A A A A A A G G G G G A G A G G G G A A A A A A G G G G A A C C A A 0 0 G G G G G G G G C C G G G G G G A A G G G G G G A G A G G G G G G G G G G G C A G G A C G A A G G G G G C C G G G G C C G G A G A G A G G G A C A G C C A A G G G G A A A A A A A A G G G G G G G G A A A A A A A A G G G G G G A A G G G G A A A G A A G G A A A A G G A A A A A A G G A A A A A A G G A A A G G G A A G A A C A A A A C A A A G G A G G G G G G G A G G G G G A G A A C C A G A G G G G A G A A A G A A A A A A A G G A A G G A G G G A A G G A G C C G A G G C C C C G G G G A A G G A A G G G G G G G G C C A A A A A A A A G A G G A A A A C C G G G G G A G G G G G G G G G G G G G G G G A A A A G G A A A G A A A A C C 0 0 G G G G A G G G G G A A A A G G A A G G G G A C A C G G G A C C A A G G A A G G G G G G A A G G A G G G G G A A A A C C A A A A 0 0 G A G G A A G G G G G G G G G G G G A A G G A A G G A A G G A G G G G G G G A A G G A A A A G G A A G G A A G G A A A A C C A A G G A G A G G G G G G G A A A C A A G G A A C C A A A A A A C C G G G G G G A G G G A G G G G G C A A A A A G G G G A G A C A G C C C C G A A G G G A A A G G G A C A A A G G G G A G G A G G G G G A G C C C C G G G C C A 0 0 A A A A G G G A G A A A G A A G C C G G A A G G G A G G G G G G A A A G G G G G A A A G A G G G A G C C G G C C G A G G G G A G G G G G G G A A A C G G A G A A G A G A C C A A A G G G A A A A G A A G C C G A A C G A G G G G A C G G G G A A G G G A G C G G A A A A G A A G A A A A A G A G A A A G A C A A G A A G A G G G G A G A A A C C A G C C G G G G C C C C A A A A A A C C G G A A G G A A G G G G A A A A C C G G 0 0 G G C C G G G G G G A G A A A A A A A G G G G G A A G G G G G G G G A A G G G A A G G A G A G G A A G A G G A G A C G G G G G G G G A A A A G G G G A A G G G G G G G G G G G G A A A A A A G G A A A A C C G G A A G G C C G A A G A A G G A A A A 0 0 G G G G A A G G A A G G A A G G C C C C A A C C A A G A A A G G G G G G A A C A G G C C G G G G A A A A C C G G A A G G A A G G G G A A A A G G G G A A G G A A G G G G G G G G C C A A C C G G A A A A A A A A G G G G A A G G A A A A A G A A C C G G A C A A A A A A 0 0 G G G G G G A A A A A A G G G G C C G G G G A A G G G G A A C C G G A A A A A A G G A A A A G G A A C C A A A A G G A A A A A A G G G G G G A A A A A A A A A A G G C C G G 0 0 T T G G G G G G G G A A G G G G G G 0 0 A A G G C C G G A A A A G G A A G G C C A A A A G G C C G G G G A A A A A A G G A A A A A A C C C C G G A A A A A A G G A A A A G G G G G G A A G G C C G G G G C C G G G G G G A A G G G G A A G A G G G G G G G G A A A A A A A A G G A A G G G G C C G G G G G G G G G G A A G G G G G G C C A A G G G G G G G G C C G G A A G G A A A A A A A A G G A A G G C C A A A G C C G G A A G G A G G G G G A A G G A A A A G G T T G G G G G G A A A G A A A A G G C C G G A A G G A A G G G A A C G G A G G G C C G G G G G G G G A G A A C C G G G G G G A A A A A A G G G G G G G G G G A A C C G G A A C C G G A G G G A A G G G G G G G G A A A A A A G G A A A A G G G G G G G G A A G G A A A A G G A A G G A A A A G G G G A A A A 0 0 A A 0 0 0 0 0 0 0 0 G G G G A A A A A A A A G G G G G G G G G G A A C C A A G G G G A A G G C C G G G G A A G G A A G A G G A A A A A A G G C C C C G G 0 0 C C G G G G A A G G A G C C A A G G A A A A G G A A A A G G G G A A A G G G A A A G A A G G G G A A G G G A G A G G G G 0 0 A A G G A A C C G G G G A A A G G G G G G G A A A A G G A A A A A A A A A A G G A A G G A G C C G G C C G G A A A A G G G G G G A A G G G G G G G G G G C C G G G G A G A A C C A A A G G G A A G G G G C C A A A A G G A A A A G G C C G G G G G G A A G G G G A A A A A A A A G G G G A A G G A A G G A A A A G G A A G G A A G G C C G G C C G G G G G G G G C C G G G G G G G G G G A A A A G G G G G G G G G G G G G G G G G G A A G G G G A A G G G G G G A A C C A A G G G G C C A A A G G G G G C C A A G G G G G G G G A A A A 0 0 A A A A C C A A G G G G G G A A A A G G G G A A G G G G G G G G G G A A A A A A G G A G C C G A A A 0 0 0 0 A A G G G G G G G G A A G G C C A A A A G G G G G G G G A A A A A A C C G G C C C C A A A A G G G G G G G G G G G G A A G G C C G G C C G G A A A A G G G G A A G G G G A A G G A A G G A A C C A C A G A A G A G G C C A A 0 0 A A A A A A 0 0 G G A G G G A G G A G A C A A G A G G G A G G G G G C A A G A A G A 0 0 C A G G A G G G A G A G A A A A A A A A G G A A C C G G A A A A A A A A A G G G G A A A A G A G C C A G A G G A A A C C A A G G A A A A 0 0 A A G G G G G G A A A A C C A A A A C C G G G G A A G A G A G G A A A A C C G G G G A G A G G G A A C C A A G G C C A A G G A G G G G G C C G G A A G G A A A A G G C C G G G G C C G G A A A A C C G G C C A A G G A A A A G G C C G G G G G G G G A A G G C C G A G G A A G G G G G G G G G G A A G G C C G G A A G G G G G G A A C A C C C C 0 0 G G A A G G G G G G C C A A A A A A A A G G C C G G A A G G C C A A G G G A A G A A A G A G G G A A A A G G C C G G A A A A G G A A G G A A G G C C C C A A A A A A G G A A C C G G C C A A A A A A G G G G G G C C A A A A C C A A A A A G A A G G C C G G G G G G A A G G A G A A A G A G A A C C G G G G A A A A G G A G 0 0 G G A A C C C A A A G G C C A A C C G G G G 0 0 0 0 A A G G A G A A A G G A A A T T G G G G A G C C A G A A C C G G A A C C G G G G A A A A G G G G A G G A C A G G G G T T C A A A C C G G A A A G A A A G C C A A G G A A G A G G A A G G G G A A G A G G A G A A A A G G A G A A G G A G A A G A G A A A A G A A A G G G A G G G G A A G A G A A A C G G G A G A G G G G C A G G G G C C 0 0 A A A A A C A A A A A C A A C C G G G G A A G G G A G G G A A G A A G A G G A A G G A A C C A A G G A A A A G G A A A A A A A A G G A A A G A A A A G G A A G G A A A A G G A A A A G G A A A A C C A A G G A A G G G G G G A A G G A A G G C C A A A A A A G G A A A A A G G G G G C C A A G G A A A G C C A A G A G G C C C A C C A A A A A A C C A A A A A G A A A G G G A A A A A A A A A A A A G G A G G G G A G G G G G G C C G G A G G G G G A A G G G A A A G G A A A A A A A A G G G G G G A G A A G G G G A A A G A A A A G G G G G G G G C C G G A G A A G G 0 0 G G A A G G G G A A A A G G A A A A G A G A G G C C A A A A C C 0 0 A A G G A A C C G G A A G G G G G G A A G G G G 0 0 G G G G G A A A A A A A G A A A C C G G A A G G A A A A A A A A A A A A G A A A G G A A A A G G G G A A G G A A G G G G 0 0 A A A A A G G G A A A A A A G G A A G G A A A A G G A G C C G G G G C C A A G G A A G G G G G G G G G G G G A A C C C C C C G G G G A A A A C C C C G G G G A A A A A A A A A A C C A A G G A A G G A A A A A A A A G G A A G G A A G G G G G G G G G G G G A A C C G A G G G G G G G G G G G G G G C C G G G A A A G G G G A A A A A A G G A A A A G G A A A A A A C A A A A C C C A A G G C C G G A A A G A A G A G G G G A A A A G G C A A G G G C C G G G G G G A A G G G G G G A A G G G G A G A A G A G G G A A A A A A G G G G G C A C C A A G G A A A G G G G G G G A A G G G A A A G G A A A A G G G G C C A A A A G G C C A A G G A G A A A A G G A A G G A A G G A A G G A A A A G G G G G G C C A A C C C C G G A A G G G G G G A A A A A A A A C C G G C C G A G G G A A A A A A A A A C C G G C C A A A A G G A A G G A A A A G G G G A A G G C C G G A A C C C C G G G G A G G G A A C C A A G G C C A A G G G G A A A A A A G G A A A A A A C C 0 0 A A G G G G A A G G G G A A G A A A G G A A A G A A A A G G G G A A C C G G G G G G A A A A G G G G G G A A G G G G A G A A G G A A A A G G G G G G C C G G A A G G A A G G G G A A C A A A G A G G A G A A G G A A G G G G G G A C A A G G A A G G G G C C G G G G G G G G C A G G A A G G G G C C G G G G C C A A G G A A A A A A G G A A G G A G A G A G A A G G A A C C C C G A G G A A G G A A C C A A A A G A G G G G G G G G A A G G G G A A A A A A A A A A A A A A G G G A A G G G A G G A C A G G G A G G G G G G A A C C A A A A A A G A A A G A A A A A G G G G G G G G A A A A A A G G G G A A G G G G G G G G G G A A G G A A C A G G A A A G A A A C G G C C A A A A C A G G A A G G A A A A A A G G A A G G G G A A A G G G G G G A G G A G G G G G G G A A G A G A A A A G A A G G A A A A A G A A A G A A G G G A G G A A A A A C A G A G G A 0 0 A A C A C C A A A A G G A G A A G G C C G G C C G A G G A G G A 0 0 A G C C A A A A A A A A A G C C G G G G G G A A G G C C 0 0 G G G A G G G G A A G A A A C C A A G G G G 0 0 C C C C A A G G A A C C G G G G A A G G G G A A 0 0 G G C A A A G G G A A A G G A A G G G G A G G G G A G G A G C C A A A A G G G G G G A G C C G G G G G G A A A A T T A A A G G G C C A A G G C A A G A G G G A A C C G G A A A A A A A G G G G G A C G G A A A A A G G G G G A A A G G G G G C A A A A A G G A A G G A A A A G G A C G G G G A A G G G G G A A A C C C C G G A A G G A A G A G G A G G G G G G G G G A A G G A A A A A C G G G G 0 0 G A G G A A A C A A G A G A C C A G A C A A G A A A G G A A C C G G C C A A G G G G A A 0 0 G G G G G G A A G G C C A A A A A A 0 0 A A G G G A C C G G A A C C G G G G A A G G A G G G G G A A A A G G C C G G G G G A G G A A G G A A A A G G G G G G A A G G A A G G C C G G A A A A A A G G A C A A A A A A G G C A G G A G G G C C A A G G G G A A G G A A C C G G A A A A A A A G A G A G G G A A G G G G G G A A G G T T A C G G G A G G C C A A A A G G A A G G G G G A G G G A A G A A G G G G G G G A A A C C A A A A G G A A A A A A A A A A A A A A A A G G A A G G C C A A A A A A A A G A A A A C G G G G G G C A G G A A C C G G G G A A G G A A A A C C G G G G C C A A G A G G G A C C C C A A G G G G T T A A G A A A C C G G G G A A A A G G G G A A A A C C A A A A A A G G A A C C A A G G A A G G A A G G G G A A A A A A A A A G G G A G A A C C G G A A G A A A G A G G C C C C A A A A G G G A C A G G C A A A A A A A G G G G G G A A A A A G A G A G A G C A G A G G G G G G C C A A A A A A A A G G G G A A G G A A G G G G A G A A A G G G G G G G G G A A A G G A C C A C A G G G G G A G A A A G G G G G C A G A A A A A A G A A A G G A A A G G G G C C C C A A A A A C G G A G A A A G C A G A A C G G G G A G G G G G G A A G G G G C A G A A A A C C C C A A G G G G G G C A A G G G 0 0 G G 0 0 0 0 G G G A G A A A A A A A A G A G A C G A C C A G A G A A 0 0 A A G G A G 0 0 0 0 0 0 A A 0 0 0 0 A A A A 0 0 G A G G 0 0 A G A A G A A A G A A A 0 0 C C C C C A G G A A A A 0 0 G G A A G G A A G A G G G A A A A A A A G A A G A G A A G A G G G G G G C A G G C C G G A G A A A A A A A A A G C C G G G G G G A A G G A A A A G G A A G G C A C A G G C A C A G G A A G A A A G G A G A G G G A C A A G A C C A A G G G G G G G G G G G G G A A G G G G G A A A A G G A A G A A G G A A G G A A G G G A G C A G G G G G G A A G G G G C C A G 0 0 G A A A G G G G C C G G A A G G A A G G G G G G G G G G G G A A G G G A G G A G G A A A A C C C C C A A A C G G A G G G G G G G G G A G A G A A A A G A G A A A C C A G A G G G C C A A G A G G A G C C A G G G C A G A A G A G G G A A G G G G G G G G G G G G A A G G G G G G G G A A A G A G G A G G G G A A C C C A G G G G C A C C G G G G G G A A A G A A G G C C G G G G A A A G A A C C A G G G A A A A C C G G A A G G A C G G A A G G G G G G A A G G G G A A 0 0 G G A A G G A A A A A A G G A A A A 0 0 G A C C A G 0 0 G G G A A C G G G G A A C C C C G G G A G G G G A A G G A A G G A A G G A A C C A A G G G G G G G G A A A A A A G G G G A A A A A A G A A A G G G G G G A A A A G G G G A G G G G G G A C C A A A A A A G G G G C C G G G G A G A A G A A A G G G A G A G G A C A G G G A A A A G G G G A A A A G G G G G G A A G G A A G G G G G G A A G G A C A G A A G G G G A A A A A A G A C C A G G G A G G G G A A G A A G G A A G G G A A A A G G G G G G G G G C C G G A A G G A A A A A G G G G G G G A G C C A A G G G G G A C C A A A A A A G G A G A A C C G G G G G G A A G G G G G G A A A A G G C C G G A A G G G G A A G G G G G G A G G G C A G G C C G G A A G G A A G G T T A A G G G G G G G G G G G A G G C C A A A A G G G A G G G A G G G G A A A A G G C C A G A G A A A G A C G G A A G G A A G A G A G G A G A G A A G A G G G G A A G G A G G G A A A A C C 0 0 G G G G G G A A G G C C A G A G A A G A A A A A C C C C A A G G A A G G A G A A A A C C A A G G A A 0 0 A A A A A G A A C A G G A A G G C C A A A A G G A A G G A A C C G G G G A G 0 0 C C G G A A 0 0 G G A A A A A A A A G G G G G G A A C C A A A A G G G G A A G A A A G G A A G A A A G G G G A G A A G G G G A G G G G G G G A A A G G G A A G G G G C C G G A A G G G G C C G G G G G G G G A G G G G G C A G G G G G G G G G G G G G G G G G G C C G G A G G G A A A A G G G G G G G A G G G G A G A A G G G G A G A C G G G A G G G A G G A A A G G G G A A G A G G A G G G G A A G G A A A A G G A A A A G G G G G G G G A C G G A A G G A G A G A C G A G A G G G G A G A A A A A G G A A A G G A G C C G G G G G G G G 0 0 G G A A G G A A A A G G C C A A G G G G G G C C A A C C A A G G G G G G G G A G G A G G G G G G A A 0 0 G G C C G G A A A A G G A A G G A A G A G G A A G G A A G G G G A G A A G A A G G G G G A A G G G G G G G G G G 0 0 G G G G 0 0 A A G G G G G G G A G G C A G G G A G G G G G G 0 0 G G T T G G A A A A G G G G C C G G C C G G G G G G G G G G A A G G G G G G C C C C G G A A G G G G G G G G C C A A G G G G G G G G A A G G A A G G A A G G G G G G G G A A G G G G G G G G G G G G G G A A G G G G A A A A C C G G G G G G G G A A G G 0 0 G G G G C C G G G G C C G G G G A A A A A A G G G G 0 0 G G A A G G G G A A G G G G G G A A G G G G A A A A 0 0 A G G G G G G G A A G G C C G G A A C C G G G G G G 0 0 A G 0 0 G G 0 0 G G G G G G G G G G C C G G G G G A G A A G G G A G A A A A 0 0 0 0 0 0 0 0 0 0 0 0 0 0 G G G G A A G G G G G G G G G G G G G G A A A A G G G G G G A A G G G G 0 0 0 0 A A G G A A G G A A G G G G C C C C A A G G G G G G A A G G G G G G G G G G G A G G C C G A C A A G G G G A G A G G G A A A G A G A A G C A G A A A A G A C A A A A A A G G A G A C G A A A G G A A A G G G A A A G A G A G A G G G A C A A A A G G C C G A C C G A A G A A A A G G A G G G G G G G G G A C A G G A G G G A C G A A A A G G A G A G A G G A A A G G G G G G A A A A A A G G A A A G C A G G G A G G A A G G C A A A A A A A G G A A G G G A G A G G A G G G A A G G A A A G A G A C A A A G G A G A A A A G G G A C A A G A A A A A G G A G A G A G G G G G G G A G G A A A G A A G G G A G A A G G G G A A A A A G A A A A A G A A G A G G A A G G A A A A G A G G A A C A A A A A A A G G G A C C A C C C G G A A G A G G A G A G A C G A C A G A G G A G G A G G G A G G G G G G G G A A A A A A A A G G C C C C G A G G G G A G A A A A A A A A G G G G G G A G G A C A A A G G G G G G A A G G A A 0 0 A A A A A A G G A A C C A A G G G G C C G G G G G G C C G G 0 0 G G A A G G A A G G A A G G A A A A G G G G G G G G G A 0 0 C C G G G G A A G G G G A A A G A A G G A A G G A A G A A G A G G G G G C C G G A A G G C C C C A A G G A A A A G G A A A A G G G G G G G G A A G G A A A A C C A A G G A A G G G G C C G G A A A A G G A G C A G G A A G G A A A A A G A A G G A G 0 0 A A A A G G A A G A G A C C G A G G G G G G G A G G A G G A A A A A A A G A G A A G G A G G G G A A G G C C G G A A G G A G A G G G A A A A G G C C G G G G A A A A C C G G G G G G A A A A A A A A A A A A G G G G G G G G G G A A C C A A G G A A A A G A G G A G A G A A G G A G G G A G A A A G G G G A A A A C C C A A A A A A C C A A G G A G A A G G A A A G A A G G G G G G C A G G G A G G A G G G C A A A G G A G G G G G C C G G A A G G G G A A G G G G A A G A G G G G A A G A G A A A A A A A G G G G G G A A C C G G A A A A G G A G G G G G A A G G C C A A G G A A A G G G A A G G G A A A A A G G G G 0 0 G G A A G G A A A A G G G G A G A A G G A A G G A A A A A A A A G G A A G G G G A G C C A A G G A A A A C C C C G G G G G G G G G G A A 0 0 C A A A G G A A G G G G A A G G G G C C A A A A 0 0 G G G G A A G G A A A A G G G G G G G G G G G G A A A A A A C C A C A G A A G G G A G G A A A C G G A G G G G G A G G G A A G G G G G G G G G A A A A A 0 0 A A C C G G G G A A G G G A G G G A G G A A G G G G G G G G A A A A A C A C G G A G A G A G C A A G G G G G A A C C C C G G G G G G A A G G A A A A G G A A G G A A A A G G A A G G G G G G A A A A G G G G G G G G A A G G A A C C G G C C G G G A A G G G G G A A G G A A A G C C G G A A G G G G A A G G G G C C G G A A A A A A G A C C A A G G G G G G A G A A A A A A G G G A A G A A C A C C G G G G A G C C G G A A A A G G G G A A C C G G G G G G A A A A A A A A G G A A G G A A A A G G A A A A G G A A G G A A G G A A A A A A A A A A G A G G A A G G G G G G G G A A G G G G A C G G A G C C G G G G G G G G C C G G A A G G A G G G G G 0 0 G G A A A G G G A G A A G G G G A A G G G G A A G G C C G G A G G G G G G G G A G G A A A A G G G G A A G G G G G G A A 0 0 G G A A 0 0 G G A A A A G G G G G G A A A G A A G G A A A G G G A A G G A C G G A G C C C C G G A G A G A C A A G G C C G G A A G G G G C A A A C C G G G G C C G G A A G G G G 0 0 C C A A G G A A A C A A A A G G A A G G A A G G A G A G G G G G C C A A G G G G A A G G G G G G A A A A G G G G A A G G A A G G A A G G A A A A A A G G G G A A G G G G 0 0 A A G G G G A A G G A G G G A A G G C C A A A A G G G G G G 0 0 A A A A G G G G G G G G A A A G G A A G G G A G G G A A A A G G C C G G A A A G G G G G G G G G A A A A A G C C A A G G A A A A A A C C A A G G A A G G C C A A A A G G G G C C A A G G G G C C G G G G A G G G G G A A G G G G A A C C G G G G G G 0 0 G G G G C C A A A A A A G G C C A A A A A A C A G G A A G G G G A A A A C C A A A A G G A A G G A A A A G G G G G G A A A A A A C C G G G G A A A G G G G A A G G A A A A A A A A G A A G G A A C C C C A A G G G G G G G G A A G G A A G G G G G G C C G G G G A A G G G G C C A A A A C C A A A A G G 0 0 C A A A A A G G C C G G G G C C G G A G A G G G A A A A A A G G A A G A 0 0 G G G G A A G G C C A A A A A A G G G G G G G G A A A A G G C C G G A G A A G G G G G G A A G G A A A A C C G G C C C C G G A A G G A A A A A A G G G G G G G G G G A A G G A A A A G G G G A A C C A A A G G G A G G G A G G A C A G A A G C C G A G G G G G G G G G G A A G A G G A A A A G G C C A C G G A A A A A A A A A A G G A A G G T T C C G G A A A A A A G G G G C C G G A A A A G G G G G G A A A A G G G G G G G G G G A A G G A A A G C C A A T T T T A A G G G G G G A A A A A A A A G G A A A A G G A A G G A G C A G A A G 0 0 G G A G G G G G G G G A G A A A C C A A G G C A G G G A A G A G C A G A G G A A A A C C G A C C G G A G G G A G A A A A C A A A G G G G A G G G C C G G A A A A G G A A G G A A G G G G A A G G G G G G G G A A A A A A A A G A A G G G G A A G C C G G G G G G G G C C G G G A A A A A A A A G A G A G A A G G C C T A A A G G G G A A G A G G A A 0 0 C A A G A A A A G G A A G A G A A G C A C C A A A A G G C A A A G G A A A A A A A G G G A A G G A G G A A A A C A A G A A G A A G G A C C C A A G G A A G G G G G G G G A A A A G G C C G G A A G A G G C C G G C C A G C C A A G G G G G A A A A A C C A A A G G G A A A A A A G G G G C C A A A A G G A G G G A A A A G G G G A A A A A A A A A A A A G G G G C C A A A A A A G G G G G G 0 0 A A G A A G A A G G G G A A G G G A A G A A A G A G A A G G G G C C A A A A A C G G G G G G G G G G G G A A A G G G G G A A G G G G A G G G A A A A G G G A G G G G A C G G C C A A C C G G A A G G G G G G A A G A A G G A G G G G G A G G G G G G G G A A C C G G A A A A A A A A G G A G C C A A A G A A G G G G C C C C G G G G G G G G A A A G G A A G G A G G A G A A A G A G A G G A A G A A G G G G G G A A 0 0 A G G A C A G G A C A A A C C C G G A A C C G G G G A A C C C A G G A A G G G G A A A A A A G G C C G G A G C C G G G G G G A G G G A A A A G G G G A G A A G A G G A G A A A G G G A A G G A A A A G G G G G G G A G G G G A A A A A A G G G G A A A A A A G G 0 0 A A G G G G G G A A A A G G C C G G A G A G A G A G A G A G G A A G G G A C A G C C A C A A C C G A C A G G A A 0 0 A A G G G G G G G G A A A A G G G G C C G G G A T T A A G G G G G A A C G A A G A G A G A G A G G G A G G G A A G A G A A G C C G G A G G G A A G A A G G A G A G G G A A A C C A G G G G G G G 0 0 A G C C G G G G G G G A G G A G A G A A G G A A C C G G G A A A A A C C A G G G G G A A G G G G A A G G A A A A G G G G G G G G C C G G A A G G G G A A G G C C G G A A A A A A G G C C G A G G G G G A G G A A A A G G G G G A A G C C G G A A A G G A A A G G A A A A A A G G A G G G A G G G G G A A G G G G A A G G G G C C C C G G G G A A C C C C G G A A G G G G G G A G A A A A A G A A C C G G A A A A C C A A G G A A A A G G G G G G G G G G G G A A G G A A A A G G G G G G 0 0 G G G G A A A A G G A A G G C C G G G G G G G G G G A G A A A G G G A A C C A A A G A A C C C A G G A A A G 0 0 G G A A G G G G A G G G A G G G A A G G G A A G G G G G G G G A A G G G A G A A G G G G G G 0 0 A A A A G G A A A A G G A G A A G G A A A A G A A A G G G G G G G G A G G G A A A G A A G G A A G A G G G G A A G A A A G G A G C C A A A G A A C A G G A G G A A G G G G G A A C C G G G G A A A G G G G G A G G G G G A C A G G A A G G G A G A G A G G G G G A G A G A A C C 0 0 G G G A A A G G G G A G G G A A G G A G A A G G G A G G C C A A G G A A C C G G G G G G G G A A G G G G C C G G G G G G A G A A G G A A G G 0 0 G G G G G G G G A A A A A A A A A A G G G G G G G G G G A C A A G G G G C C G G G G G G C C G G G G A G G G G G A A A A G G G G G G G G G G G G A G A G A A A G G G A A G G 0 0 G G G G C C C C 0 0 G G A A G G G G A A G G C C G G G G A A A A A G A A A A G G G G G G A A A A A A A A G G A A G G A A G G A G A C C C A C A G A A A G A A G G A G A G G G C C G G G G A G C C G G G A G G A A G G A A G G G G A G G G G G A A G G G G G G G G G G A A G G G G A A A A A A G G C A A A A G G G A A A A 0 0 A A G G G G A A C C A G G A G G G G G G C A A G A G G G G G A A G G C C A A A A A A G G G G G G A A G G A A G G A A G G G A A A G G A A A A A A G G G G G G A C A A G G G G A A A A G G A G G A G G G G G G A A A A A A G G G G A A A A A A G G A A G G G G A A A A G G C C G G G G A A C A A A G G G G A A G G A G A A G G G G G G A A G G C C A A G G G G G G A A G G C C A G G G G G G G G G A A A G G G G G G G G G G A A A A G G G A A G G A A G G A A G G A A A A A A G G A G G G A A A A G G G G G G A A A A A A G G A A G G 0 0 G G G G A A A A A A A A G G A A A A A A A A A G G G G G 0 0 A A A A G G G G G G A A A A C C G G G G 0 0 G G G G G G A A G G A A G G G G G G A A C C G G G G C C G G C C G G A A A A G G G G A A G G G G C C G G G G G G G G G G A A C C C C G G G G A A A A A A A A C A A A G G C C G G G G A A G G C C A C G G A A A A C C G A G G G A A A A A G G G G G G G G G G G A G G C C A A A A G G G G A G G G A G G G A A G G G G A A C C G G G G A A G G A A G G G G G G A A G G G G A A T T G G A A A C A A G A A A A G G G C C G G A A C C G G C C A A C C A A A A A A G G A A G G C C C C G G C A G G G G C C A A A A A A G G G G G G A A A A A A C C A A C C A A G G G G G G G G C C C C A A C A A A G G A A G G G G A A C C A A A A G G A A C C G G G G C C A A A A A A C C C A G G G A G G C C G G A G G G C C A A G G C A T T A C G G G A A A G A C C A C 0 0 G G A C G G G G G G G G A A A A A G G G G G G G A C A A A G A A C C G A A G C C A G A G A G A A A A A A G G A A A A A A G A A C A G A G C C A A G G G G A A G G A G G A A G A G G G G G G G A G A G C A A A G G A C G G A A 0 0 G G G A A G C C A A C C G G A G A A G G G G A C G G G G A G G A A C G G C A C A G A A G C C G A A A A A G G G A G G G G A C A A G A A A G A A G A G C C G G G A A A A G A A G A A C A G G A G A A A A G A G A A A A A A A A A A G G G A G G G G A A G G A G G A 0 0 G G A A C C G G G G G G A A G G C C G G G G G G A A G G G A G G C C C C G A A A G G A G G G A G C C G G G G G G A C G G A G G G G G G G G A C C A G G G A G G G 0 0 G G G G A G A G G G G G C A A G A G A A 0 0 G G A A G G G G G G G A C C G G G A A A A G G G A A A G A G G G G G C C A G G G A A G G G A G G G G A G A G G G A G G A C A G G A G A G G G A A A A G G G A C C G A C C G A A G A A A G A C A G G G A G A C A A A G G G A G C C A A A A G G A A G G A G G G C C A G 0 0 G G A G A A A G G G A A A A G G C C G G A G G A A G G G G G A A G G G G A G G G A A G A A G A G G G A G A G A A A C A G G G A A G G A G G G A G A G A A A A G G A G C A A G C C A G A G G G A G A G A C C A A C G A A G C A A G C C A A C G A G A A G A A A A G G A C C A G A G A C A G G G 0 0 G G A G A G G G G G A G A A C C G G C C A G A A G G G G A C C C G G G A A C A A A G A A G G A A A A G A G G G G A G G G A G A A A G A G G G A A C A 0 0 G G C A G A G G A G A G G G A G A G A A G G G G C A G A A G A G A G A A G G G A G G G G 0 0 G G C C G A A G A G G A C C A A A A G G G G G G A G G G A A C C G A A A G G A G A A A A G G A A G G A G G G A A A A A A A A G G A G G G G G A A A G G G G G A G G A A C A A A G G G G A G G G A A A G G G G G G A A A A G G A G G G G A G G A A A A G A G G C A G G G G A G G G A A G G A G A G A G A C 0 0 A A A C A A A G A G 0 0 A A A A T T A A A G G G C C G G G A A G C C G G G G G G G G G A A A G G G G A A A A G G A G A G G A A G A G G A A A A A A G G A A G G G A A C C A A G G G A A G A G A A A A C A G G A A A G A A A A A A C C G G A C A G A G A A A A G G A G A G 0 0 G A A G G G G G A G C A G G A A A G G G G G A G A C G G G A A G G G G A G A A A G A G G G G G G G G A G A A A C A G G G G A 0 0 A G A A A G G G A G A T A A G A G G A G A A A G G G A G A A A A G G G G G G G G G G C C G G A A G G G G A A G G A A C C G G G G G G A A G G G G A A A A G G G G G G G G A A G G A A G G A A G G G G G G A A G G G G G G A A G G G A G G G G G G G A G G A A G G G A C C A G G G A C G G A A G G G G G G C C A A A A C C A A G G A A A G A A C C G A A C G G G G A G C C A G G A A A A G A A G G A G A A G G A A G G A G G G G G G G G G G G C C G G G G G G G G A A G A G A G G G G G G A A G G C A A G G A A G G G A A A C A G A G A G A G A A G G G G C C G G G G G G A G G G A A G G A G A A G G G G A A G G A A A A A C A A G A A A G G C C G G G G A A G G G A A A G G A G A A C C A G G A G A A G A G A G G G C C A G G G G G A G G A A A G G G A A A A G G G A G A G C A A G C A A G A G A G A G C C G G A A C C G G C C A A G G G G G G A G G G A G C C C C G G G G A A A A A A A A G G G G G G A A A G A A C C G G A G A G G G G G G A A A A G A T G G G G A A G G G G A A G G A A A G G G A G G G G A A G A A A A C A G G A G A A G G A G G G A A A A A A G G A A G G G G G G C C A A G G A A A G A G A G A A A A A G G G A G C C A G A G G G G A G G C A A A G A A G A A G G A G G A G G G A A A G G A A C C G G G A A C G G C C G A C A G A A G A G A G A A A C G A A G A G A G G G A A A A G A A G G G A A A G G G G G C C G G A G A A G A A A G G C C C C C C G G G G A A A A G G G G G G G G G G G A A A C A G G G G G G G G G G G G A A A A C C A A G G G G G G A G G C A A G G G G 0 0 C C G G G G C A A A A G A A G G G G A G C C G G G G G G G G A A G G G G G G A A G G G G G A A G G A G G A G G G C A G G G G G G G G G G A G G G A A C C G G G G A C G G G G G G A A A G A C A G A G G A A A G G G G A A G A G G A T A A G A G G G G A A A G G G C A G G A A G G G G G G A A G G G G A A A A G G G G G G G G A A A G A A 0 0 G G G G G G A C G G A A C C A A G G C C C C G G A A A A G G G G G G G G A A G G G G G G G G A A A A A A G G A A G G G G G G G G A A G G G G C A A A 0 0 G G G G 0 0 A A G G A A A A A A C C A G A A A A G G G G G G A A A A C C A G G G G G G A G G G G C C G G G G G G C C A A G G A A A A A A G G G G G G G G G G A A G G G G G G A A A A C C C C A A A A A A G G A G G G C A C C G G A G A G G A A G A G A A A C G G C C A G C C A C G G A G G G A G G G A A A A G G A A G G A A A A G G A A G G A A G G A A C A G G A A G G A A G G A G C C A G A G G G A A C C A A G G G G G A A A G G G G G G G G A A G G A A C A A A A A G G G G G G 0 0 A A A G C C G G G G G G C C G G G G G G A G G G A A G G A A C C G G G G A A G G A C A C A C 0 0 G G A C G G G G 0 0 A A G G C C A G G G G G G G 0 0 G G A C G G G G G G G G G G A A C C A G A A A A C C G G A G A A A A A A C C A A A C G G G A G A G G A G C C A A G G G A A G A A G G A A C C G G G A A A C C A A G G A A G G G G A A G G G G G G G G A G G G A G A A G G G G C C A G G G G G G G C A G G G G C C G G A A A A G G A A A A G G A A G G A C G G A A A A A A G G A C 0 0 G G A G 0 0 G G G G G G C C G G A A G G A A A A G G C A G G G G G G G G A A A A A A G A A C G G G A A G C C G G G G G G A A A A G G C C G G G G A G A A G A A A G A G G A G A G G G G A A G A A G A G G G G G G G G G A A G G G G G G A G G G A A A A A G G G G A C G G G G A A G G G G A A G G C C G G G G G G G G A G G G G G G G G G A A G G 0 0 G G 0 0 G G G G A A A A A A G G G A A G C C A A G G G G A A G G G G G G A A G G G G A A A A G G G G G G A A C C A A C C G G A A A A G G A A A G A A A C C C G G G G G G G G G A C A A C 0 0 G G G G A A G G G A G G G G A C A A A A G G G G A A A A C C G G A A G G A A G G A A G G G G G G A A 0 0 A A A A A A C A C A A G G G C C G G A A G G G G A G G G G G A A G G A G G A A A G G A A A G A G A A C A A C A G G A G G A G G G G G G G A G G G G A G G G G G G A G A G A G A A G G G A C C G G G G A A G A G G A A A A G G C C G G G G G G G A G G A A G G G G G G G G A A G G A A G G A A G G G G A A G G G A A A G G G G G G A G A G 0 0 G G A A G G A A A A A A G G A A G G C A A G A G G G C A G A A A A A A A A C A G G A G G G A G G A G G G G G G G G G G G A G G A G G G G G G G G A A A A G G G G C C A A G A A A G A C C A A A G T T C C G G G G G A G G G G G A G G A A G G C C A A G G G G C C G G G A A A C C 0 0 A A A A A A A A A G G G C C G G A G G G G A C C A A G G G G A G G G A G A C G G A G G G G G G A 0 0 G G A A G G G G G G A A 0 0 G G A A A A A A G G G G G G G G G G G G G G A A A A G G G G G G A G G G C C A A A A A A G G G G C C G G G G A A G G A G G A A A G G 0 0 G G G G G G G G 0 0 0 0 0 0 C C G A G G G G 0 0 G G 0 0 0 0 G G A G A G A G G A 0 0 A A A G 0 0 G A G G A A A A A G G G A G A C G A C C A G A A G G A G A G G G A A G A G G G G A G G A A A A A C C A A A A G G A A A A G G A A A A A A G A A G A G A G A G G G G A A A A A G G G G A A G G A A A G G A G A A G G G A A C A G A A G G G C C G G A G A A G G G G A A 0 0 G G G G G G G G A G C C G G C C G G A A C C C C A A A G A A G A A G A C G G G G A G G G A A G G A A A A A G G G G A A G A A G A A C A G A G G G G G G A G G G A G G G A A G A A A G A A A G A C G A A A A A A G G G 0 0 A A G G G A G G A A G G G A G G G G A A G A A A G A A A A A G G A G A A A A A A A A A A G G A G G G A A A A G G A C G G A A A A A G A G A A G A G A A A G G G G G G G G A A A C G A A G G G A A A A A A A G G G C A C C A A G G A A G G G G A A A A G G A A G G G G G G G G C C G G G A A A G G A A G G G G G G A A C C G G A A 0 0 A A A A G G A A A A C C A G A A G G G G A G G G A A G G G G G G A A G G A A G A G G G A G G G G G G G G A A G G A A G G A A A C C C G G A A A A A A A A C C A A A A A A C A A G A G A G G A G G G G A A G G G G G G C C G G G G A A G G G G G A G G A A A A A A G G A A G G G G G G G G G G A A G G A A G G A A A G C C G G G A A G A G A G A G A G A G A G A A G G G G C C 0 0 A A G G A G G A G A A G A G G G G A A G G G A A G G G G A A A G A G A G A G A G A G A A G G G G G G A A G G C C C C G G A A G G A C A A G G G G G G A A G G G G A A G G G G C C G G C C G G G G A A G G G G A A G G G G G A A A G G 0 0 A A G G A A G G G G A C G G A A C C A A A A G G G G G G C C G G C C A A G G A G G G A G G G G G G G G G G G G G G G G G A G A A A A G G A A C C G G G A A A G G A C G G A G A A A A A G G G G G A A G G G A A G G A A G G G A C G G A G G A C C G A 0 0 C C A G G G C C G G A A G G A G G G G A G A G G A G G G C C C C G A A A A G G G G G G A A A C C G A G G A A A A A A G G G G G A A A G G G G G G C C G G A A C C G A A A 0 0 C C G G C C A A G G G G C C A G G G A C G G G G C C G G A A A A A A G G G G A A G G G G A A A A G G G G A C A A G G G G A A G G G G G G G A A A G A A A A A G G G G G G C C A A G G G G A A G G G G G A G G G G A A G G G G G G G G G A G A A G A G A C G G G G G G A A G G G G A A C C A A G G A A G G G G A A G G C C A A A A A A G G A A C C G G A A A A A A A A G G A A A A A A A A G G A A G G A A G G G G C C A A C C A A A A A A G G A A A A A A A A G G A A A A C C A A G G C C A A G G C C A A A A A A A A A A A A A A A A C C G A G G C C G G G G A A G G C C A G G G G G C C C C G G A A A A G A A A A A G G A A G G A G A G A A G G G G C C G G C C G G A A A A G G G G A A G G G G G G G G G G G G G G A A G G G G G G A A G G C C A A C C A A G G G G A A G G G G A A A A 0 0 C C G G A C A A G G G G A A G G G G A A G G C C A A G G A A G G G G A A G A G A G G G G A A G G A A G G G G G G G G A A G G C C G G A A G A G A A G G A G G C C G G G G G A A A A A A A A A G A G G G A G A G A A A G G A G G A G G G G A A G G T A A G G G G A A A A A A G A G A A A A G G A A A A A A G A G G A A A A G G A G A A G G G G A A G G G G A G A A C A C C G A A C G G A A C C G G G G A A 0 0 A A G A G G G A G G G G G G G G G A G G A A A A A A A A A A C C G G G G C C G A A A G A G G A A G G G G G G A A G G G G G G A A G G A A A A A G A A G G G G G G A A 0 0 A A C C G G G G G G 0 0 A A G G A A T T A A G G A A G G G G C C G G A A G G G G G A A G A A G G C C G G G G G G G G A A G G A A C C 0 0 A A G G C C A A G A A C G G C A A A A G G G A A A A G G A A G G G A G G C C G A C A G A A A G G G G A A G G G G A A G G G G G G A A A A A G A C G A G A A G C C C C A A G G G G G A A A G A C C G G G G G A A A G G 0 0 G G G G G G G G A A A A G G G G A A A A A G A A A A A A A A C C A G A A A A G G A A G G G G G G G G A A A A G G G G A A C C A A G G A A A A C C A A A A A A A A A A G G G G A A G G G G A G G G G G G G A A A A G G A A A A G G C C G G G G A A A A G G G G A A G G G G A A G G C C A A C C G G A A G G A A G G A A A A G G G G A A G A C A A G A G A G A C A A A G A A G G A G G A A C A A G G A A A A G A G G G G A A G G A G G A G A G A G A A A A A C C C A A G A A G G A A G G G G A A A A A A A A G G 0 0 G G G G G G G G C C G A A G G G G A A G C C G G G A A G G A G A A G A G A A G G G A A G G G A A G G C C G G A A G G A G A G A C C A G G C C G A A A A G A G A G A G G A G A A A A A A A G G A A G G G G A A G G C A G A A G A G A G G A G A G G C A A A G G G A A G A G A G A G A G G A C A A G A G C A A G A G A G A G G A G A A G G A A G A C G A G A A G 0 0 A G G A A G A G A G G A G A A G G A A G A A A G A G A G C A A G G A G A A G G G A G A G G G G G G A C A G A G A A G A G G A A C A G A G G A A G G A A G 0 0 G A G A A A A C G A A G G A G G A G A G G A A C G A A A G G G A G A A G G A A G G A A G A A G A A G A G A A G G C C A G A G G A G G A G G A A C A G G A C C A G G A A A A G G G A G A A C C G G A A G G A A A A G A G G A A G G A A G G A G A G G A G G A G A A G A A G G G G A A G A G G A A G G A G A A A A A G G G A G G A G A A G G G G G A A A G G C A G A A A A C A G G G A G C A A G A G C C G G A C G G G G C C G A G G G G A G G G G G G G G G A A A G A C G A G G C C A A G G G G A A A A G G G G G A G A G G A G A G G A A G A G C C G G A C A A G G A A A A A G A G A A A A C A T A G G G A 0 0 A A A A G A G G G G 0 0 G G G A A G G A A G G G A G A G A G A G A A G G G A G G A A C A A G G A G A A A A C A G G A G A A A G G A C G G A A G A G A G A A G A C A C A A A G G A A A A A A A A G C A G G A A A C A C A G A C G G A A A G G G G A G A G G A A G G A G A G G G A G G G A G A A C A G A G A 0 0 A G A G G A A A A G G G A A A G G A A G C A G G A A A G A G G A A G A G A G A G A G C A A C A C A C A G A A G G G G A G A C A G G G G G G G G G G A G G A A G A A A A C A A A A G G G G G G A A A G 0 0 A A G A A C G A G G G A G G G A G A A A A G A G C A G A A G A A A C A G A G A G A C G A G A G A G A A G C A G G A C C C C A G G G G A A A A C C A A A A A A A A A A C C G G A A G G G G G G C C G G G G A A G G A A A A A A G G A A A A A A A A A A A A G G G G A A G G A A G G G G A A A A A A A A C C G G G G A A A A G G A A G G G G A A G G A A G G 0 0 G G G G G G A A G G C C A A C C A A G G G G G G A A A A C C G G A A G A G G G G A A A A G G G G A A A A A A A A G G G G A A A A A A A A A A G G G G A A C C C C A A G G G G G G A A A A G G A A A A A A A A G G G G G G A A A A C C G G C C G G G G G G G G A A A A A A A A G G A A G G C C C C G G A A A A A A A A G G A A A A G G C C G G G G A A C C C C C C C C A A G G C C A A A A A A A A G G G G C C A A A A A A A A C C G G A A A A G G A A A A A A G G G G A A G G A A C C G G 0 0 A A G G A A G G C C G G A A G G A A A G A A T T G G A A A A A A C C G G C C G G G G A A G G G G A A G G G G G G G G G G A A A A G G A A G G G G G G G G A A A A A A G G G G A A A A A A G G G G A A A A A A C A G A A A A A A A A A A A G G G G A A A A A G G G G G G G A A C A A A G G C C G G G G A A G A G A A G A A C C A A G G A A A G A C C A G A C A C C C A A C C A C A G G G A G G A A G A G A G A C A G A A G G A A A C A A G G A G A G G G G G G C C G G A A A A A A A A G G C C A A A A A G C A G G G A G A A G G G A A G G G G C C G A A A A A C C G A A A A A G G G G A A G G A A A A A A G G A A A A A A A C A A A A C C A G A G A C G A G G A A G G A C C C A A C C G G G G A G C C A A A A A A A A A A G G A A G G G G A G A A A G A A G A A A G G G G A A A C A A A G C A A G G A G A A G G G A G G A G A A G A A G G A G G G A A A A C C G G G A A A G G A A A A G G A C G G A G G A A A C C A A C C G G G A G G A A G A A A G G A G A G G G A A A A G G A A G A A G G G G G G A C C G G A G G G A A G A A G A G G A G G G G A A G G A A A A A A A A A A G A A G G G A A A A A A G G A G G A A A G G A A G G G G C C C C C C A A A A A A G G A A G G G G A A C C A A G G G G G G G G C C C C A A A A A A A A A A A A G G G G A A G G G G A A A A A A A A G G A A G G C A G G A A C A G G G G G G G G C C G A A A A G A G G G A G A G A C G G G A A A A G A G G A G A A G A A A G A G A G C A A G A G G A G A A C C A A C G A A G A G G G G G G G A A A C G A C A G A A C G A A C A G G G G G G G A A G G G A A G A G A A C C G G G G G G G G A A G G G G C C A A A A A A A G G G A G C A A A A A G G G G G G G A G G A C A A A G A G G A A G A A C A A C G A G A A C A A C C G A A G C C C A G G A A G G G G A A A G A A G C A A G A G A G A C A C C G A G G G G A C A A G A G A G A A A G G A A A G A G A G G A G A 0 0 G A G A A G A G G A A G G G G A G A G A G G A A A A G G G G A G G A C A A C G A A G A G C A A A G A 0 0 A A C A G A A G A C A G G A A C G A G A G A G G G A A A G A A G A C G A A A G G G A A G C C G G G G A A A A C C A A A A A A C C A A G A A G G A G A G G A G A G A G A A C C A A G G C C C C C C G G C C G A A A A A A A C C G G A G A A G A A A G A G G G G C A A G A G A G A G A A A G G G T T C A A G A G A G G A A G G A G G A A A G A A G G G G A A A A G G G G A A G G G A A G A A G G A G A G A C A A A A A A A A G G G G G G A A G G A A A A A A C A A G C C G G A A G G A G G G A G A G A A A A G G A A A G A C A A A A G G A A A A G G A G G G A A A C G A G G C A A G G A A A A A A G A A A G G A G A A G G G G G A G C C G G G G A A G G A A A A G G A A G G G G G G G G A A A A A A A A A A G G A A G G A A G G G G A A C C G G G G A A A A G G G G G G C C A A G G G G G G G G A A A G G G A A A G A A A G A C G G A A G G G G G G C C A A C C A A C A A A A G G A A G G A A A G A A A A G A G A C A G A C A G G G C A G A G G A A A C G A A G G A A A G G A A 0 0 A G A A G G A A G A A A A A G G A A G A C A A A A G A G A G A A A A A A C A A C A G C A A G G A A A A G A G G G G G G G C C A G G G C A A G A G G A C A A G A A G A A G A G A C G G A A G A G G G A A A G G C C G G G G G G A A A A A C G G G G G G G G A A G G A A G G G G G G A A G G A A A A A G A C A G C A A G A G A A G A A G A G A A G G A A A A G G C A G G A G G A C A A G G A A C G A C A G A A A G G G G G A A G A A A A A A A G A A C C A A G G C G G A C A G G A A G A A C C A G C G A G G C C C A A A C A A G A G G A G A G A A A A A G G C A C A G G G G A A A A G A A A A G A G A C G G G G A A G G G A G A G G A A C A G G G G A G G A C A G A G G C C G G G A A G A C A A G G A G A G A G A G G G G G G G A G A A A A C C C C A A G G A A G A A A A G A G G G G A G G A G A A G G A A A A C C A C A A G A A A A G G G A G G G A C G A A G G A A G G A A G G G A G G G G A A G G G C A A A G A A A G G A A A A A A G A A A A A A A G G A G G G A G G G A A G G 0 0 A A G G G G A G G A G G G A A G G G A A G G A G G G G A G A G A A A G A C C A G G G G G A A A G G A G A A A A A G G A A A A A A G G A A A G C A A A G G G G G G A A C C G A A A A G A G A G G A A G A A A G G G G A G G G G G G G G C C C C G G A A A A C A G G A C G A G A A A G A C A A G G G C A A G A G G G A G A A G G G A C C A G A G G G G A A G A G G A A A G A A G A A A G A A A G C C G G C C A A G G A C A G G G A A G G A A A A A G C A G A G G A A C A G A A A A G A G A A A G A A A G C A A A A A A A G A A G G A C A A G G A A G A A A C C C G G A G A G G G A A A A G G G G A G G A A A G G A G G A G G A G A G C A A A A G 0 0 G A C C G G G A A A A A A G G A G G G A G A G G G A G A A A G A A G G A G A A A G G G G G A G A G G A A G G G G G G G A A C G A G G A G G A G A A G A G G A A G A A G G G A A C A A A A T T A A A G C A A A A G G G A G G A G G G A A G G G A A G G G G G G A A A A A A A A 0 0 C C A A G G G G G G G G A A A A 0 0 A A G A A G G A A G A A G A A A A A A A G G G G A A G G A A A A C A G G A A C C G G A A C C C C G G G G A G G G A A C C A A G G A A A A G G C C G G G G A A A A G G A A A A A A A A G G G G G G G G C C A G A A G G A A G G A A A A A A C C A A G G A A G G G G A A A G C A G G C C A A G G G G C C T T A A G G A A A A G G G G G G G G A A A A G G C C A A A A A A A G G G A A A A A A A A A A G G A A A A A A A A A A G G G G G G A A G G G G G G G G A A G G G G A A A A G G A A G G G G G G 0 0 G G C C A A A A G G A A A A G G A A A A A A G G A A A G G G G G A A A G A G A C A A A A A A G G G G G G G G C C G G C C G G G G A A G G G G A A 0 0 G G G G A A A A A A G G G G C C G G A A G G A A A A A A G G G G A A A A G G G G G G C C A A A A A A A A G G C C C C A G A A G G A A G G A A A A A A G G G A A A A G G G G G G G A A G G A A C C G A G G A A G G G G G G A A G G A A G G A A G G G G C C A A G G A A G G A A G G G G A A A A A C G G G G A C A A G G G A C C A A A A A A G A A A A A A A G G A A A G C C C C G A G G C C A A G G A A A A G G G G A A G G G A G G A G A A G G A A A A A A G G A A A A G G G G A A G G G G A A G G G G G G C C A A A C A A G G G G A A A G G G A G G G G G A C A G G G G G G G C C G A G G G G A A A A G G G G C C G G A A A A A A C C G G G G G G G G A A A A A A G G G G G G A A A A G G A A G G A G A A G G A A G G A A A A A A A A A A A A A A G G G G C C A A A A A A G G G G G A A A G G A A A G A A A A G G A A A A G G A G G G G A A A C C C C A A G G A A G G A A A A C C A A 0 0 A G A A G G G G A A A C A A C A G G G G C A G A G G G G G A A A A A G G C A 0 0 G G G A C A G G A C G A G A G G A A A A C C A A G A C C G G A G G A A A G A 0 0 C C C A A A A A A A C A G A G A A C A A A G G G A A A G C C A C A G A A A G A A G G A C A A G G A A C C G G G A G G A A A A G G A A A A C C C C G G G G G G A A G G G G A A A A A A A A G G A A A A A A G G A G G G A G G A A G A G A G G A A A G G A A A G A G A C A A A C C C A A C A A A G G G G G G A G G A A G 0 0 G G G G A G A A G G C A G G A A C A G A C C G G A A A A C C A A A A A A G G G G A A A A C C A A A A A G A G A A G A G G A A A A A A G G C A A G C C G G C C A A C C A A A A G G G G A A A G G G G G A A G G A A C C A A C C A G G G A A A A C C A A A A G G A A A A G G A C A A A A G A C A A A A A G G G A G G G A A A A A G A C C G A C C C C A A G A C C A A A C A G G G C A A A G G C C A C G G A A G G A A A A G G G G C C A A A G G A A G C A A A G G A G G A G G G G C C A A A A G G G G A A G G A A A A A A A A A A A A A A G G G G A G C C C A A A C C C A G A G G G A A G A A G G G A A G A A A A G G G G A A G A G G A G G G 0 0 A A G G A G A G A A A A A A G G C C A A A A A A A G A A A A A A G G A A G A G G G G A G G G C C G G A A A A A A G G A A G G A A A A G G A A G G A A G G A A G G 0 0 C C C C G G G G A A G G G G G G G G G G T A A G G G G A G G G A G G A A A A G G A A 0 0 A A A G C C G A G G A C G G G G G G G G A A A A A A A A A A G G A A A A G A C C A A A A G A A A G G G A A G C A G G A G A C A G G G G A C A A C G G G G T A 0 0 A G A A G G A A A A G A C C G G A A G G A A G G G G G G G G A A C C G G G G G G C C A A G G G G A A A A G G G G G G G G G G A A A A G G A A A A A A A A G G G G A A A G A A G G A A A A G G A A A A G G A A A G A A A A G G A A A G A C G G A A A G G G G G G G A A A G G A A G 0 0 A A T T G G G G A A A A A A A A G G A A C C G G G G A A A A C C A A G A A A G G A A A G A A G G G G A A A A C C G G G G G G A A G G G G A G A A A A A A G G G G A A G G A G C C A A A A G G G G G A G G A G G G A A C C G G A G A G G G A A A G A A G G A A A G A A G G G G G G G G A G G G G G A A G G A A A A A A G G A A A A C C A A C C G G G G A A G G G G G A G G A A G G G G G G G G C C G G G G G G C C A A G G G G A A A A A A A A A C C C A G A G C A G G G G A C C C A A A G A A G A A A G G G A C C G G A A G G A A G G A A G G A A G G G G G G G G A A G G G G G G G G A A G G G G A G G A A A A A G G G G 0 0 G G A A G G 0 0 G G A A G G A A A A G G A A G G G G A A A A G G A A C C G G A A A A G G G G A A G G G G A A A A A A A A G G G G A A G G G G G G A A G G C C C C C C G G G G G G C C A A G G C C G G A A A A A A G G A A A A G G A A G G G G G G G G G A G A G A A G C A A G A A G G G G G G A A G G A C G G A A A G A G G A G G G G G A C A G A A A A A G G C C G G A A G G G G G G C C C A A A G G G G G G G G A A G A A A A A G G G G A A A A G G G G A A G G C C G G A A 0 0 G G G G G G G G A A G G A A C C G G G G A A A A G G A A A A G G C C G G G G G G C C A G G A A A G G G A G G A A G A A A C A G G A A A A C C G A G A A A A A G G G G T T G G A A A A A G C C A A A G A A A G G G G G A G A G A A A A G G A A G G G G G G G G A A A G A A C C A C C A A G A C G G A G G G A G A A G G A C G A A C G A A G T A A G A G A C G A C A A G A A A G A A G A A G G A C C A G G G G A A G G A G A A A G G G G A G C C A G G A G G C C G G A A A A A A A A G G G G G G A A C C A A G G G G A C G A G A A C A A C C G G C A C C G A A G G G G G G G A G G A G A G A G G G G G G G A A G A G A A G G A A A A C A G G A A A C A A A G G G G G A A C A A G G G A A G G A G G G A G G G C A A C G G A A G G A A A A C C G G G A G G A C G A A G A G A G G A A A A A A A C A A G C C A C A A G G G G A C G G A A G G A G G G G G C A A G G A A A A A A A A G C C A C C C A A A A A A G G G A A G T T G G A A A A A G G G A A G G A A G C C A A A C C G G A A A G G G A A G G A A G G A A C C A A C A A C A G G G A A G A G A A A G G G G A A A A C C A A C A A G A A G A G A A G A A A G A A G G G G G G A T A G G G G G G A A C A G A A A G G G A A T T A A G G C C G G C C A A A A G G G G A A G G G G G A G A A A C C G G A A A A G G G G C C G G G G A A G A G A G G A G A A A A G G C C A A G G G G C A C C A A G G A A C C A G A A G G G G A G G A G G G G A A A C C A A A A A G A G G A A A A G G G G G G A C A A A A A A G G G A G G G G A A G G A A C C G G G G G G G G C C C C G G A A C C G G G G A A A A A A A G A A G A A A A A C C 0 0 A A A A G G A A A A G G A A G G A A A G G A A A G G A A G G G G G G G A C C A A A A G G C C A A T T G G A A G G A A G G G G G G C C A A C C A A A A G G A A G G C C C C A A A A A A A A A A G G G G A A G G G A G G G G G A G A A A G G A G A C C C G G G A C C A A A A A G A G A A G G G G G A C C A A A A G G G G G A A A G G G A A A G G A G G G G G G G A A A A A G 0 0 A A G A A A G G A G G A C C C C G A A A C A G G A A G G C C A A G G G G C C A A G G A A G G G G A A G G G G A A A A A A A A A A G G A A G G A A G G A A G G A A A A A A G G A A G G G G C C A A A A G G A A A A A A G G A A A A G G G G A A A A G G A A A A A A G G A A A A A A G G G G G G A A G G A A G G G G G G A A G G G G G G C C G G A A G G G G C C G G G G C C G G G G A A 0 0 G G G G G G G G A A A A A A G G C C C C G G A A G G A A G G G G A A G G A A A A G G A A A A G G G G G G A A G G A A G G A A G G A A A A G G G G A A G G G G A A G G G G A G C A C C A A G G A A G A A G A A A G A A G G A A G G A A C C G G A A A A C C G G G G G G A A G G G G C C G G G G G G C C A A A A A A 0 0 A A C C G G G G A A A A C C A A T T C C A A G G A A G G C C A A A A A A G G G G A A A A A A A A A A A A A A A A A A G G G G G G G G C C G G G G A A G G C C A A A A A A G G G G G G G G A A A A G G G G A A G G G G A A C C A A G G A A G G C C A A A A A A A A A A A A G G A A A A G G G G A A G G A A G G A A A A A A G G C C G G A A G G G G A A A A A A G G G G A A A A G G G G A A C C G G C C A A A A A A A A G G A A A A A A G G C C A A C C A A G G C C G G A A G G A A A A A A A A A A G G 0 0 A A G G A A G G A A G G A A A A A A C C A A A A C C G G A A A A G G A A A A A A A A G G G G G G G G A A A A G G G G G G A A G G G G A A G G A A G G 0 0 A A C C 0 0 A A C C C C G G G G A A G G A A C C A A C C G G G G A A A A 0 0 C C A A G G A A G G G G A A A A A A G G C C G G G G 0 0 G G A A C C G G A A A A A A G G G G A A A A G G A A A A G G A A A A G G G G A A A A G G G G 0 0 A A G G A A G G G G A A A A C C G G G G G G A A A A 0 0 A A G G A A G G 0 0 A A A A C C A G A A A A C A A A A A G G G G G G G G G G C C A G A G G A A G A C A G A A 0 0 A C A G A G G G G G A A G G G G G G 0 0 C C A A A G A A A A 0 0 G G A A A G G G G G A A 0 0 A A 0 0 G A 0 0 G A A G G G A G A A G G T T G G G G G G A A G G A A A A A A A A C C C C A A G G A A A A C A G G G G A A A A A A A A A A G G A A A A G G A A C C A A A A C C G G C C A A G G G G A A G G G G G G C C A A A A C C A A G G A A A A G G G G A A G G G G A A A A G G G G A A A G A C C C A A A G G G G G A A A A A A A A A A G G G G G G G G A G A A 0 0 G G A A A A A A G G 0 0 A A C C G G G G C C G G A A G G G G C C G G G G G G C C G G A A G G A A G G G G A A C C G G G G G G G G G G G G A A G G C C G G G G A A A A G G G G G G C A G G 0 0 A G A C G G G A A A G G A A C C G G A A A A A A G G A A A A G G G A A A A A A A A A G A G A G A C A G G A A G G A G G G G A G G A G A A G G A A G G A G A G G G A G A A A A A G A G A A G G G A A A G G C C G A G G G G A A G G C C G G C C C C A A G A G G G A G G A G G G G G G G G G G G G G A A G A C C G G G A A G G A C C A A G G G G A G C C G A G A G G C C A A C A G G A A G G C C A A A A A A A A A A C C A A A A G G G G A A G G A A A A G A A A G G A A G G G G A A A A G G G G G G G G A G G A G G G G A C G G A A A A G G A A G A A A G A G G G G C C A A A A G G A A C C G G G G C C G G A A A A A A A A A A G G A A A A A A T T A A T T A A G G A A A A G G A A G G G A A A A C G G G G G A A A G G G A G A A A G A G A A C A G A G G A G G A G A G A G G G G G A A A A C C A A A A A G G G A C A A A A A G G G C C G G 0 0 G A A A G G C A G G G G G A A A A A A A G G A A C C G G G G G A A A G G C A A A G A G G A G A A A G A G A A G G G G G A A A A G A G A G G G A G G A A C G A G G G A A G 0 0 A G C C T A A A C C A G A G A C G A G G G G A A G G G A G G G G A A G G A A G G G G C A G G A A G G A A G G A A C C A A G A A A C C A G G G A A G A G A G G 0 0 G G G G G G G G G G A A A A G G A A A A G G A A A A G G A G A G G A T T A A A G A A G G G G A A C C G G G G C C G G A A A A A A G G A A A G G G A A G G A A G G A A G G A C G G G A G A A C G G A A G A A C A A C C C A A A G G G A G G A A A G G G C C A A A G G G C C C C G G A A G A A A A A A G A A A A A A G G C C 0 0 G G G A G G A A G G C C G G G G A G G A A A G G A A G G G G C C A A C C A A A A A G G G A G A G G G G G A A G G G G G G G G C C G G G G A A A A C C C C A A A A G G A A G G A A G G G G A A C C G G C C G G G G G A G G A A A A G G A A A A G A G A G A A A A A C C G G G G G G G G C A G A G G G G A A G G A A G G A A G A G G C C G G A A C C G G A A A A C C A A G G A A G G G G C C A A G G A A A A G G G G A A G G G G G G A G A A A A G G A G A A A A A A G G A A A A G G A A C C G G C C G G A A G G G G A G A A G G A A A A G G A A A A A G G G A A A G C C A A A A G G C C A A A G G G G G G G G G G G A A G G A A A A G G G G A G A C G G A A G G G G G A A G G A G G G G A A C C G G G G C C G G G G G G G G C C G G A A A G A A G A A A C G A A G G A G G G G A A G A A G G G G G G A A A A G A C C A G A A G G A A C C A A G G A A A A A A A A G G G G G G A A G G A G G G G G G G C C A A A A C C A A G G C C A A A G G G G G A A A A A A A A G G A A C C A A G G C C G G G G A A A A G G G G G G A G G G A A 0 0 G G A A G G G G G A A A G G C C C A A G A G A A G G A A A A G G G G A A G G G G G G G G G G A A G G A A G G G G G G G G A A G G C C A A G G A A G G A A G G C C A A G A A A G G A G C C G G G G G G A A G G A A A A G G A A G G A A G G G G A A A G A A A A G G G G A A G G A A G G A G A C G G G G G G A A A A A A C C A C G A A G A A G A A G C A A A A G G G C A C C G G A C G G A C A A A G G A A G G A G G G G G G A A G A G G G G G A A G G G G G G G A A G G G G C C G G A A G G T T G G G G G G G A C C A A A G A A A A A A C A A G T T A G A A G G G G A A G G A A G G G G A A G G A A G G C C A A G G A A A A C C C C A A A A G G G G G G G G A A G G A A A A C C G G G G G G A G G G A A C C G G G A G G A A G G A A A A A A C C C C A A A A G A G G G G G G G G G G G G G G G G A A G G A G A G A A G G G G G G G G G G G A A A C A A A G A A A C C G G G G G G 0 0 A G A A G G G G G G G G A A G G A A G G G G G G G G G G G G A A A A A A G G A G G G A C G G G G G G A C A A A A A A G G A A A A A A A G A G C A C C G G C C G G C C A A G G G G A A G G C C A A G G A A A A A A A G G G G G G G A A A A G G A G G G A G A A G G G G G G A A G G G G G G G G A A G G A A G G A A C C G G A A G G G G G G A A A A A A G A C A A G A G G G C C A A G G A G C C A A A A G A G G G A A A G G G G G G A A G G A A A A G G A A A A G G A A G G G G A A G A A A A G G G A G G G A G A G A G 0 0 A A A A G A G G G A G A A A G G A G C C G A A A G G C C G G G G G G A A C C A A A A G G G G A A A A A A G A G G A A A G C C A A G G A G A A A G G G A A G G G G A A G G A A G G A A G G A A A A A A G G G G G G G G G G A A G G G G A A A A A A G G A A A A G G G G A G A A G G C C A A G G G G A A A A G G G G A A G G A A A A G G G G A A G G A G G G A G G G A G A G A A G G C C A A G G G G A C G G A G A A A A G G A A G G A A C C G G G G G G A A A A G G A G A A A A G G G G G G A A 0 0 G G A A A A C C A C G A G G G A G G C C G G A A A A A A G G G G A A G G G G G G C C G G G G G A A A G G A A A A C C A A A A G G A A G G A A G G G G G A G G G G A A G G G G G A A A A A C C A A A A G G A A G G A A G G C C C C C C G G G A A A G G C C A A A A G G A A G G G G C C A A A A G G A A G G G G A A G A A A G G G G A A G G G G G G C C A A A G G G A A A A A A A A G G A A A A A A G G G G A A C C G G G G G G G G G G G G C C A A G A G G G G A A A A A A A A G G G G A G A C C C G G A G G G A G G A A G A G A A G G A C A G A G G G C C G G G G A A C C A A A G A A G G G A 0 0 A G G G A A G G A A G G G G G G A A C G G G G G A A G G A G A A C C G G A A G G A A A A G G A A C C A A G G G G 0 0 A A G G A A A A G G G G C C A A C C A A G A 0 0 C C G G A A C G G G G A C A A A G G G A A G 0 0 G G A A G G A A G A A G G G A G A A 0 0 A A G G A A 0 0 G G A A A A G G G G G G G G G G G G G G G G A A C C A A G G A G A G A A A A A G A G A G G A A A G A G G A G C C G G G G G A A A A C A G A G A G G G A A A A A A A G C C C C G G A A G G G G A A G G G G C C A G A G G G G G A A T T 0 0 C C G G A A G G G G G G C C A A G G G G G G G A A A G G A A A A C C A A C C G G G G A A C C G G G G G G 0 0 G G G G G G C C A G G G G G A A G G G G A A A G G G A A G G C G A A G G G G G G G G A A A A A A G A A A A A A A G G 0 0 A A G G G G G A A A G A A C A A G A A G G A A A G G A G G G G G G G A A G G C C G G C C G G G A A G G A G G G G G G A A A A A G G G G G G G G G G G G G G G G G G G G G A A C C G G A A C C A A A A A A 0 0 A A G G A A G G G G C C G G G G G G G G G G A A 0 0 G G C C A A A A G G G G A A A A C C A A A A G G A A G G A A A A A A G G A A A A G G G A A A G G G G A A A G G G G G G G A A G G G G G G G G G G G G G G C C G G G G G A A A A A A A A A G G G G G G G G A G A A G A A A G G A A G G A G G G G G A G C A A A G G C C G A A A A A A A C C A A G G C C G G G G G G A A G G A A G G G G G G C C C C A A G G A A G G A A G G A A G G A A G G G G G G G G G G A A A A A A G G G G G G G G A A A A G G G G A A 0 0 G G 0 0 G G A A A A G G C C G G A G G G A G C C G G C C A A A A G G G G G G A A G G G G G G A A A A G G G G A A G G A A A A A A A A G G A A A A C C A A A A G G A A C C G G A A C C G G A A G G G G C C G G A A C C C C C C G G G G C C G G A G C C G G A A G G A A G G C C A A G G A A A A A A A A C C C C G G A A C C G G G G G G G G C C C C G G C C A A A A G G G G G G G G G G A A G G A A G G G G A A A A A A A A A A G G G G G G A A A A G G A A G G A A G G A A G G C C A A G G A A G G A A G G G G A A A A A A G G C C A A A A A A A A G G C C A A A A G G G G G G G G C C A A G G G G A A A A A A G G G G A A G G A A A A A A A A A A A A G G A A G G A A G G G G C C A A C C A A C C G G G G A A G G C C A A C C A A A A A A G G G G A A G G G G A A G G A A A A A A G G G G G G A A G G G G A A G G A A A A A A A A A A G G A A A A G G G G G G G G G G G G G G A A C C G G A A A A G G C C A A A A G G A A G G G G A A A A A A G G A A G G A A A A G G A A A A A A A A A A G G G G G G C C A A G G C C G G C C A A A A C C A A G G A A G G G G G G A A G G A A G G A A A A A A A A G G A A A A A A G G G G G G G G G G G G A A G G G G G G G G A A G G A A A A G G A A A A G G G G A A A A 0 0 A A C C A A G G A A G G G G 0 0 A A G G C C G G G G A A A A A A G G G G G G A A A A G G A A C C G G A A G G G G G G G G C C A A A A A A A A G G C C A A A A G G G G G G G G A A G G A A A A G G 0 0 A A G G G G G G C C C C G G A A C C G G C C A A G G G G G G G G G G A A G G G G A A A A G G G G G A G G A A A A C C C C 0 0 0 0 C C A A G G G G A A A A A A G G G G A A G G C C G G G G A A G G G G A A G G G G G G A A A A G G G G G G G G G G A A G G C C G G G G G G G G G G G G G G G G A A A A G G A A G G A A G G G G A A A A A A G G G G G G A A G G G G A A G G C C A A G G A A G G A C C C A A G G C C A A A A C C G G G G C C A A G G A A G G G G A A G G A A G G A A A A A A C C A A C C G G A A A A G G A A G G G G G G G G G G A A C C A A G G A A A A A A A A G G G G G G A A 0 0 G G C C G G A A G G G G A A 0 0 G G G G G G A A A A 0 0 A A 0 0 G G G G C C C C C C C C A A G G A A A A A A G G G G A A G G 0 0 A A A A A A G G C C G G G G G G G G A A A A G G A A G G A A G G G G G G G G G G G G A A G G A A A A A A C C A A C C A A 0 0 A A G G G G C C A A 0 0 C C G G A A A A A A A A A A A A C C G G A A G G C C A A A A A A G G A A G G A A G G C C G G G G A A G G G G C C G G A A G G G G G G C C G G G G A A G G G G C C G G G G C C G G G G A A G G A A G G G G A A G G G G G G A A A A G G A A G G G G A A G G A A G G A A G G A A G G A A G G A A C C A A A A A A G G G G G G A A G G G G C C G G G G G G G G G G A A G G G G G G A A A A A A A A C C A A G G A A A A C C A A A A G G A A G G A A A A A A G G A A G G G G G G G G A A G G G G A A G G A A A A G G G G G G A A G G A A A A G G A A G G G G G G G G G G A A A A C C A A A A G G C C A A G G A A G G A A A A C C C C A A A A A A A A G G G G G G G G G G G G A A G G G G G G G G G G A A G G G G C C G G G G A A A A G G A A G G C C A A A A G G G G C C A A C C G G G G 0 0 A A A A G G G G G G A A A A A A A A G G A A A A G G G G C C A A A A A A G G G G G G A A G G G G G G C A A C A A G G 0 0 A A G G G G G G G G G G A A A A 0 0 G G A G C C G A A G G G A G G G A A G G G G C C G A A A G G A G A G G G A A G G G G 0 0 G G 0 0 G G G G G G A A G G A G G A T A A A C C G G A G A A G G C C G G A A G G G G A A A A C C G G A A G G G G A A A A C C A A G G G G G G C C G G G A 0 0 A A A A C G A G C A G G C A G A A A C C G G G G G G G G G G A G G G A A G G A A A A A A G G A G G G A C G A G A A A A G G G G G G A A A A A G G A A A A C C G G A A G G A A A A T T G G G G G G G G A A A A G G A A G G A A A A G G G G G G G A G A C A G G A G C C 0 0 0 0 A G A G A A G G G G A A G G G G A G A G A A A A G A C C A A G G G G A A A A A A C C A A A A A A G G A A G G A A G G A A C C G G G G A A G G A A G G G G G G G G G G G G G G G A A A G G A A A A G G A G A G C C A G A A G A A A 0 0 G G C A A A A A A A A G G G G G A A A A G G A A G G C C A A A A G G A A C C C C A A A A C A G G G G G G A A A A A A G G G G G G G G G G A A A A G G G G A A G A A G A A A A C A G G A A C C G G G G G G A G G G G G A A G G G G G G A A G G C A A A G G A A G G A A A A A A G G C C G G G G G G G G G G A A A A G G C C G G G G A C C C G G G G G A A A G G G A C C A A A A C C A A G G A A G G A G A A G G 0 0 A A G G A A C C A G G G G G A G G A G G A A A A A A A A C C G G A A A A G G A A G G A A G G G G A A A A G G A A A A A A A A A A A A A A G G A A A A C C G A G G G G A G A A A A G G G G G G G G A G A G C C G G G A 0 0 G G G G C C C A G G G G G G A A C C G G A A G G G G A A G G G G G G G G A C A A A A A A G G A A A G G G A A A A A A G G A A G G G G A A A A G G G G G G A A G G G G G G G G A G G G G G A A G G A A G G G G A A G G C C G G G A A A G G G G A G C A G G G G A A G G G G A A C C G G A C A A G G A A G G G G G G A A A A G G G G G G C C A G G G G G G G A G G G G G A A A A G C A A A A G G G G A A G G A G G G G G G G G G A A G G G G A A A A G G G G G G G G C C G G G G G G G G A A A A G G A A G G A A C C A A A A G G G G G G A A A A A A A A G G G G G G A A G G G G A A A A G G C C A A G G A A A A A A G G G A T T G A A A G G A A G G G G A G A A A A A A A G A A A G G G G G C C A C G G C C A A C C 0 0 G G A A A A A G G G G G G G G A G G G G A G C C G G G G A A A A A A G A G G A A G G G G G G G G G G A A C C G G G G G G A A G G C C A A G G G G A A A A G G A A G G G G G G G G C C G G 0 0 A A G A A A A A A A G G G A G G A G C C A A C A G G G G G A A A A A C C 0 0 G G G G G G A A G G A A G G A A A A C C G G G G A A A G G G G G C C A G C A A G G G A A A A A A A A A A G G G G C C G A G A A A A A A A A A A A G G A A A A G G G G A A C C G G C C A G A G C C G G G A C C A G G A C C C A A C G G A A A A G G A A A A G G G G A A G G A A G G G G G G A A G G C C G G G G A A G A G G G A G A G G G G A A G G 0 0 A A A A G G A A G G G G A A A G G G G G A A A A A A C C G A A G C C A A 0 0 A G C C A A A A G G A C A A A A G G G G C C G G G G A A A A G G A G A A C A A G G A G G A A G G A A A A A A G G G A G G A C A G A A G G A A G A A A G G G A G G G G A A G A A G G G G G G G A A G A A A A G G G G A A A G A G G G G A A A A A G G A G G A G A G G A T T A A A A G G C C G G 0 0 A A A A A A G G G G G G A G G A A G G A G A C A C C G A C A A G G A A G G A A G A C G A A G G A A G A A A A A A G A A C G G G G G G A A G G G G A A T T G G A G C C A A A A A A A G C C A A A A A G A C G G A G G A G G A A G G G G G G G G G G A A G A A A A G G A A G A G A A A G G A C A G G A G G G A A A G A G C C A A C C A C C C A G G A A G G G A C A A A G A A A A A C G G A G A G G G G A A A A A A A G G C A 0 0 A G G A G A A A G G A A A A A G A A C C A T G G G G A G A A A G A A A G A A C C G A A G A A G G G G G G C C G G A G G G G G A G G A G G A G G G G G G A G A A A G A A A A A G G C C A A A A G G A C A G C A A G A A G G A G A G C C G G C C G A G G G G G G A A C A A G G G A A G A G G A A G G G A G G G G A G A A G G A G G G C C G G A A G A G G A A G A G A A G A A A G A G A G G A A A G G A G G A G G A G A A A A G G A A A A C C G G A G A G G G G G G G G A G G C C A C G G A G G A G G G G G G A A A A C C A A G G G A G A G G A G A A G G A A G G G G G G G G G G T T A A G G A A A A A A G G G G G G G G G G A A G G A A A A C C A A G G C C G G G G G G G A A A A G 0 0 A G G A C A A G G G G G G G A A A A G G A A C C G G G G G G 0 0 G G G A A G C A G G C C G G C A C A G G G G G G G G A A C C G G G G A A C C G G G G G G G G A G A A A A G G T T G G G G G G 0 0 G G C C C C C C G G A A A A G G G G A A G G A A G G G G A A G G A A 0 0 A A A A G G G G C C G G A A G G G G G G G G 0 0 G G C C G G G G G G A A C C 0 0 0 0 G G A A C C A G C C G G G A A G G G G G 0 0 G G C C G G A A G G A G C A G G G G C C 0 0 G G G G 0 0 G G C A A G C C 0 0 G G A G G A A A 0 0 A A A C A C A G C C A G G G C C G G G G C A C C 0 0 C A A G G G G G A A A A G A G G C C G G G G A G A A G G A A A A C A A G 0 0 G G A G G G G G G G C A A A A A G G G G G G G G C C 0 0 G G 0 0 G G G G C C G G G G A A G G A A G G A C A G G G A A A A A G G G A A A G G A G G A A C C G G G G G G 0 0 C C C C A A G G A A G G G A G A G A G G G G C C G G G G G G G G G G A G G A G A A G A G A A G A G G G A G G A A 0 0 G G G A G G A A G G A G G G G A G A A A A A G G A G C C G G A A G G G G A A G G A A C C A A A A A G A A A A A G A A G G C A A A A A G G G G C C C C C C A A A A C C G G G G A A G G G A A A G G G G G G C C A A G G A A A A A A G G G G G G A A 0 0 A A C C A A A A G G G G G G G G G G G G A A A A A A A A A A 0 0 G G A A G G C C G G C C G G A A A A G G A A A A G G G G G G G G G G G G G G A G G G G G A A C C G G A G A G G G G A C C A A C C G G G G G G G G A A A A G G C C G G G G G G G G A G A A 0 0 A A G G C C G A A A G G G G A G 0 0 A G G G A A G G A G G G G G G G G A C C G G A G A A 0 0 G G G A G G A A 0 0 A A G G 0 0 C C A A G G G G C C G G G G 0 0 0 0 G G A A G G A A A A G G 0 0 G G A A A A A A G G A A G G C C A A A A A A C C C C A A A A A A G G G G G G A A A A A A G G T T C C 0 0 G G G G G G G G A A G G A A A A G G A A A A A A G G G G G G G G C C C C A A G G A A C C G G A A G G G G G G C C G G A A A A A A A A G G A A G G G G G G G G A A G G G G G G A A G G C C G G G G A A A A A A G G A A G G G G G G A A G G G G A A A A G G G G G G G G 0 0 G G A A A A A A G G A A G G A A G G G G A A A A G G A A C C G G A A G G G G G G A A A A G G A A A A A A A A C C G G G G A A 0 0 A A G G A A A A A A C C G G G G G G 0 0 C C 0 0 G G G G G G G G G G G G G G G G G G 0 0 A A G G G G A A G G G G G G G G C C G G A A A A G G A A A A G G A A G G A A G G G G A A G G G G G G G G A A G G A A G G A A A A A A A A G G A A G G G G G G G G G G C C A A A A A A G G A A A A C C G G G G G G G G G G A A G G G G C C A A G G C C C C G G A A A A G G G G A A G G G G G G A A G G G G G G A A G G A A C C A A A A A A G G G G A A G G A A G G C C A A A A G G A A A A C C A A A A G G A A G G G G G G A A A A G G G G A A A A A A C C G G G G C C A A G G G G G G G G G G A G A A G G A A G A A A G G A A A G G G G G G G G G C C A A G G G G A G G G A A C C A A G A A A G G A A A G G G G G A A A G A G G G C C A A A G G G A A C C A A C C A G A A G G G G C C C C G G A G A A A A G G G G A C A A G G A A A A C C G G G G A A A A 0 0 0 0 G G A A A A G G A A A A A A A G A A A A A A 0 0 0 0 G G A A C C G G A A G G A A C C A A A A G G A C A G G A A A G G A G A C G G G G G G A C G A G G G G G G G A A C C C G G A A A G G A G G G G C A A G C C G A G A A C G G A C A A A A A G 0 0 G G 0 0 A G G G A G A A A G A G C A G A A G A G A A G A G A G G A G A G A C G G G G G A A A G G C C G A G A A A G G A G G G G G G G G G A A A A A A C C A A G G A A G G A A G G C A A A A A A A G G A A C C G G C C A A G G A A A A A A A A A G G A A A A A G G C C G G G G G G C C G G A A G G C C G G G G G G A A G G G G A A G G G G G G A A A A G G A A G G A C A G G A A A C A A G G A 0 0 A A G A 0 0 A A A A A G A G G G C C A A G G A A G G G G G A C C A G G G C C A A A A G G A G A G G G A A A A A A C C 0 0 A A G G G G G G G A C A A A G G G G G G G G A A C C A A G G G G A G G G A G A A A G T T A A A A A A C C C C G G G G G A G G G G C C A A G A G A G G G G A A G G G G G G A A A G A G G A 0 0 G A G G G G A A A A A G A A A A G G A G A A G A G A A G A A A A A C C C G A A A G A A A G G G G A A G G G G A G A A A G A A A A A G A G A A A G G G G A G A A G G G G G G G A G G G 0 0 A A A G A A G G G G C C C C G G A A G G A A G G C A 0 0 G G G G A A G G G A A A G G G A A G A A A C A A A G G A A C 0 0 G A G A G G A C A C A G G A G G G A G G G A C A C A A A A G A A A A G G 0 0 C C G G G A A G C C C C A A G G A A G A G G A A G G G G G G A G A A A A G G A G G G A A A G A G C C A G G G A A G G A A G G A G G G G G G G C C G G A A A A G G G G G G G A A C G G G G A C A G G G G G G A A A A A A A C C G G A A A G A G C C C A G G G A A A A C G G A A G G A C C C A A 0 0 G A A A A A A A G G G A A G A G A A G G A A G G G G G G G G G G A G A A G A G A A A A G G G G G A A C A A A G G A G A G A G C C G G G G G G C C A A A A G G C C G G C C A G G G G G G G C C G G G A C C A G A A A A G A A A A C G G A G C C G G A A A A G G A A G A G A G A A A G A G A A A A A A C A A A A G G G G A A C C G G G G G G G G G G G G G G A A A A G G G G G G A A A A C A C A G A G G A A A A C C A A A A G G G G G G C C A G A G G G A A A A A A G G C C A A A A G G G G G G A C G A A A A A G G A A A G A A G G A A A A G G C A G G G G C C G A A G A G C A C C G G G G A G A A A A G G G G G G A A G G G A G G G G G G A A A C G A A A A A G G A C A A A A G A G G A A G G A A A A G G A A G G A A A G G G A A C C C A A A A G A A G A G G 0 0 C A A G G G A G G A A G G G A G A G A A A A A G G G G G A A G A A G G G A G A A G G G G G G G G G G G G C C A G C A C C C A G A A G G G A A G G G A A A C C G G C C C A G G G G G G A G A A G G G A G G A A A A A G G G A C 0 0 G G A A G G 0 0 A A G G G G G G A A C C A A G A A A G G A G G G G A G G A A G G G G C C C C A G G G G G A A G G A A A A G G A A G G G G G G G G G G A A G G G G G G A A G A A G A A C C G A A A A A G G G G G G A A A A A A G G A A G G G G G G G G G G G G C C C C G G G G A A A A C C G G G G G G A G G G A A G A A G G G A A A A A A G G A A G G A A A C C C A A G A A A A A G G G G G G G G C C G G G G A A A A A A C C A A G G C A A A A A A A G G G G G G G G G G G G G G G G G G C C G G A A C C G G A A A G A G A A G A A G A A G G A A A A A A A A G G G G G G A A A A C C G G G G A A A A A A C C G G A A G G G A A A G G A G G G G G G G A A 0 0 G G G G A A G G A G G A C C 0 0 G G G G C C G G G G G G G G A A G G G G C C A A G G G G A A A A C C A A 0 0 G G G G A A A A G G G G A A A A G G C C G G G G G G A A C C C C C A C C A A G G G A G A A A A A C C G G G G G G G G A A G G G G G G G G A G A G A G A G C C A G A C G A G A A A C A G G G G G G G G G G G G G G G G A A A A A A C C A A G G C C G G G G G G A A G G A A G G A A A A G G G G A A A A G G G G G G G G C C A A G G G G G G A A G G G G G G A A G G C C G G G G A A A A A G G A A A G G G A G G G G A A C C A G A C A G G A A A A C G A G G A A A C A G G G A A A A G G A A G G A G C C A A G A A C A G A G A G A G A G A G A G G G G A A A C C G G A G G G A A C C G G C A A A A G A A A A G G G G A A A A A A G G G G G A A G A A A A C C A A A A G G A A A A G G 0 0 G G C C G G G G A G C C A C A A G G G G G G G G A A A A A A A A G A G A 0 0 G A C C G G A A A A G G G G G G C C G G G G A G G G A G A G A A A A A A A G C C A A A A C C A A A G G G G G A A G G G A G G A A G G A A A G A G G G G G C C A A G G G G A G G A A A A G G G A A G A A G A G G G G G G G G A G G A A A A G G A A A G A G C A G G G G A G G G C C A A G G A A C C G A G G G G A A G G A G A G G A A A A A A A G G G G T T A A A A C C G G G G A A A A G A A A G G G G C C A G A A A G G A A A C A G G A G A A G G A A G G G G G G G G A A G G G G G G G G A G G G A A G G C C G G G G A A C C G G A A G A A A G G A A G A G G G G G G G G C C A A G G G A G G A A A A G G G G A A G A G G A A G G A A G G G G G G G A C A A A A A G G A A A A A A G G G A 0 0 G G A G G G G G G G C A A A A A A C G G A A A A A A A A C C G G G A G A G G G G A A A A A G A A A A A A G G A G A G A A G G A A G G A G A A A G G G G A A A G G A A C C A A G A G G C C G G A A A A G G G G G G A A G G A A G G G G G G G G G G G G G G G G G G A A A A G G G G A A A A A A A A G G A A C C G G A A G G G G G G G G A A G G C C G G A A C C A A G G A A C C G G A A A A G G G A G G G A A A G G G G C C A A A A A A A A G G G G G G A A A A C C G G A A A A A A G G A G A A G A A A C C A A A A G G G G A A G A A A G G A A A A A G G G G G G A A A A G G G G A A A G G A G T A A A G A G G A A A A G A A A G G G G G G 0 0 A G G G A A A A C C C A G A G G G A G G A A G G G G G G A A A A A G A G A G A A G G A G A G G A A A A A G A A A G G G A A A A A A G A A A A A G G G A G A G G G C C C C G G G G G G A G G G A G G G A A G G G G A A A A A A A A C C A G C C G G A A A A G G C C G G G A C A A C G G A A A A G A A A A A C C A A A A G G A A G G G G G G G G G G A A A A C C C C G G A A A A A A A A G G A A G G G G G G A A G G G A G G A G A A A A G G G G G G A A A A G A A A A A C C G G A G A A A G G A C C A A A A C C A A G G G G G G C C C C C C G G A C A A G G A A G G G G G A G G G A A A G G C A G A A G A A A A A A C C A A G G G G G G G G A A G G A A G G G A A G A A A A G G A A A A G G G G G G A A A C 0 0 G G G G G A G A G G A C A G A C A G G A G A G G A A G G G C A A A G A G A G G A A G A G A G G A A G A G G G A A G G A A C A G G A A G G G G G G A C G G A A C C G G G G G G A A A A A A G G G G A A C A A A G A A A A A C C C C G G A A G G G G G G G G G G G G G G G G G G A A G G G G A A G G A A A A G G A A G G A A A A C C G G 0 0 G G G A A G C C C C G G G G G G C C G G G G T T G G G G G G G G A A A A G G A A A A 0 0 G G G G G G A A A A G G G G A A G G T T G G G G G G C C G G A A G G G G G G G G G G C C G G A A G G A A A A A A C C G G G G A A G G A A G G G G A A A A A A C C G G 0 0 G G G G A A A A G G A A G G G G G G G G G G G G G G A A G G G G G G G G A A A G C A A A G G G G G G G G G G G G G G A A G G C C G G G G G G G G C C G G A A T T 0 0 G G A A G G A A G G G G G G A A G A A A G A G G A A G G G G G G G G A A G G A G G G 0 0 G G A A G A G G G G G G G G A A G A G G A A G G A A G G G G C C A G A G A A G G A G A G G G A G A A A G G G A G C C A G A A A G C C G G A C G G G G A G G G G G C A A G C A A C G A C A A G G G A C A G G A G G A G C C A A A A G A A A G G G G C C C C G G A A A A A A C C G G G G A A C C G G G G G G C C G G A A G G G G A G C C C C A A G G C C G G A G A A G G A A A G G G G G A A A A G G A G G G G G A A G G G G G G G G G G G G A A G A 0 0 G G G G A C G G G G G G G G G G G G G G A A G G A A G G G G A A G G G G G G C C G G A A 0 0 G A C C A A G G G G G G 0 0 A A A A G G C C G G A A G G A A G G G G C C G G G G A A 0 0 G G A A G G A A G G G A G G C C G G C C G G A A G G A A G G A A G G A A A G G G A C G G G A G G A A 0 0 G G G G G G C C C C A A C C C C 0 0 G G A A C C G G G G G G C C G G C A G G C C G G G G A A G G G G A A G G G G A A C C A A A A G G G G A A C C G G G G G G G G G G A A G G G G A A G G G G C C A G 0 0 G G G G A A G G G G 0 0 G G C C G G G G G G A A C C G G A A G G A A C C A A A A G G G G C C G G C A A A G G G G C C A A G G G G G G T T G G G G G G G G A G G G A A G G A A A A G G G G C C G G C C A C 0 0 C A A A G G A A G G G G G G G G A G A A G G G G G G G G A A A G G A C A G G A A G G G G G G G G A A C C G G A G A G A A G G A G G G A A G A G G A A 0 0 G G C A A A A A G G G G A A G G 0 0 G G A A A G A G A A C C A A G G G G G G A A G G G G G G A A G G G G C C A A A A A A G G A A C C A A A G G A A G G A A A A G G A G G 0 0 A G G G A A 0 0 A G A G A A G G C C A G A A A A G G A A G G A A A A C C A A A A G G G G G G C C G G G G 0 0 0 0 G G G G A A G G A A G G G G G G G G G G G A G G A A A A G G G G G G A A G G A A G G G G C C G G G G A A A A A A A A G G G G G G A A G G G G A A G G A A G G A A A A A A C C A A A A A A G G A A G G G G C C A A A A G G A A A A G G G G C C G G A A A A A A G G G G G G A A C C 0 0 G G G G G G G G G G A A G G G G G A A A A A G G A A C C G G G G G G A A 0 0 A A G G G G A C G G A C G A G G G A G G G G A A G G G G G G C A A A G G A A A G 0 0 G G A G A A A G C C G G G G G G A A G G C C G G A A A A A A A G A A G G G G G G A A 0 0 G A A A C C A A G G A A A A A A C A A C G G G G G G C C C C C C A A G G G G G A A A A A G G A A A A A A C C C A A G A A A C A G C G A A G A A C A G A G A G C A A G G G G G A A A A G G C C C C G G A C G G A A A A A A C A A G A G G G A G G G G G A A A A G G C C G G A G G A A A G A A A A G G A A G C A G A A A A G G G A C G A G G A A G G C C G G A G A A A A G G C C G G G G G G A A A A G G G G A G C C A G G G G A G A A A A A A A A A G A A G G G G A A G A G G A A G A A C C C C G A A A G A G G A A A C A A G G A A G G G A G G G G G G G G G G G G A G A G A G 0 0 G G A A A G A A G G G G A G A A G G G G G A G G A G A A A G G G A G A A A A G G A G A A T T A A A A A A G G G G A A G G A A C A A G G G C C A A G A A G G A A A A A A A A G G G A G A A A C G G G G G G G G A A A A A A G A G G G G G G A A A A G G G G G G A A G G G G G G C C G G A A C C A C G G A A G G G G G G A A C C G G G G A A A A A A A A A A A A G G G G A A G G G G A C G G A A G G G G A A A A G G A G A G A A G A G G A G A A 0 0 G G C C A A G G G G G G G G A G A A A A G G G G A A A A G G A A G G A A A A A A G A A A A A G G G G A A G G G G C C G G G G A A G G G G A G A G A A A A A G G G G G A A A A C C G G A A C A A A C A G G G G A G G A A A A A A A G G A A G A A A A G A G A C G G G G A C A A G A G A G A G A G G A G G A G A C C A A G G A G G G A A G A G G C C A G A G A C A G A G A A A A G G C C C C G G G G A A 0 0 C C G G C C G A G G G G G G A G A A G G G G G G A C G A G G A C A A G G A A C C A A G G G G G G G G A A G G A G G G G A G A A A A A C C A C A G A A A A G G G G A A G G G G G G G A A A A A G A C A A C A G G A G A A A A A C C A A 0 0 A A G G G G C C A G A G A A A G A G G A C C A A G G A A G G G G A G G G C C A C G A G G G A A A G G A A A C G G G G A C G G G G G G A G A A G G A A G A G A A C G A G G G A A A A A G A G G A A G G A A G A A A C C A A A G A A G G G G A A A A A A A A G A A A G A G A A A G A C C C A G G A A A G G A G G G G A G G G C C C A G A A A G G G G A A G G A A A G G G G A G A G G A A C C C C C C C A G G A A G A G G A A A A C C C C A A G G G G A A A A A A A A A A G G A A G G A A A A A A C C A A A A A A A A G G G G A A G G A A A G A G A A G G G G G G G G G G G A G A G G G G 0 0 A A A A A A G A A G A G G G G G C C A A A A A G A A G A C A A G G G A G G G G G A A G G G G A G C C G G G G G G G G G G G A G G A G A A G A G A A A G A A A G G G G 0 0 0 0 G G G G C C C G G G C C C C A G C C A A G G A A A A C A C C A A A C G G A A G G G G A G A A A G A A A A A A G G G G A A G G G G G G A A G G G G G G A A A A A A 0 0 0 0 A A G G G G A G G A A A G G A A A A G G A A G G C C A A A A C C G G G G G G C C G G G G A A G G A A C C G G A A G G C C G G A A G G 0 0 A A G G G G C C G G A A A A G G G G G G A G G G G G A G A A G A G G G G A G G G C A C C G G G G A C G G G G G G G G A A A A G G A A A A C C G G G G A A G G G G G G G G A A G G A A C C A A A A A A A C G G G G G G A A G A C C C C G G A A C C A A G A G G A C G G G G G G G G A A C C G G G G G G C C G G G G A G G G G G A A G G G G A A A A A A G G C C G A G G C C G A G G A A A A A G A A G G G G A A A G A A G G A G A A G G G A A A A A A G A A A A A G G G G G G G A A A A A A A A C C A C G G G G G G G G G G A A A A G G G G A A A A G G G G G G A A C C A A G G A A A A A A A A A A C A A A G G A A A G G G G G C C G G G G 0 0 C A A A A A A A C C C A G A G G A A G G G G A A A A G G G G C A G G G G G G A A A G A A A A A A A G G G G G A A G G C G G G C C A G C A C A A A G G A A G G A A G G G G G G G G G G A G G G G G G G G G C C A A A A G G G G G G A G A A G G G A G G G G C A G G A G A A C A C C G G A G A A A A G G C C G A G A A A G G A A G G A G G G G A C C A A A A A A G G A A G A G A A A G G G G G G A G A C G A G G G G A G A A A A A A G G G G A A G A G G G A G A G A A A A G G A A G G G A A G G G G G A C A G A G G A A A A G G G A C A C A A G G A A A G G G G C A A A A A A G A A C C A A C C A A 0 0 C A G A G G A A A A A A A A A G C C A A A A G G G G A A G G A A G G A A A A A A 0 0 G G A A A A A G C G G A A G G A A A A G A A A C A G G G G G A G A A G G G G G A G G A G G G C C A A C C G G A G A G A G G G G A G A C A A G A G A A A C G A G G G A C C A A A G A G A G G G G A C A G G G G A C G A A G G G A G A A G G G G G G G G A G C C G A G A A G A G A C A A A C A A A G A A A A G G A A A A G G G G A A A A C A G A A A A G A G G A A C A G A G G A G G A A G G A A C C G A G G A G G A A A A A G G A G C C G G A A A A G G G A G A G G C A A G C A G G G G G A A A G G G G G G A G G G A A A G A A A A G G G G A A G G G G 0 0 C A 0 0 G G A G G A G A A G G G A G G G G A A A C A G G G G A G G G 0 0 0 0 A C 0 0 0 0 A A 0 0 C C C C G G G G A A 0 0 C C C C G G G G 0 0 0 0 G G G G A A G G A A G G A A G G A A G G A A G G C C G G A A A A G G A A A A A A A A C C G G A A A A G G C C G G A A C C A A A A G G G G G G A A G G G G 0 0 A A G G A A A A C C G G A A A A G G A A A A G G A A G G G G 0 0 G G A A C C A A G G G G A A G G G G G G A A G G A A A A A A A A A A A A A A G G A A A A A A C C G G A A G G A A A A G G C C G G A A A A A A A A C C G G G G C C C C A A A A 0 0 G G G G G G G G C C A A A A A A G G C C A A G G C C G G G G A A A A A A C C A A G G A A G G 0 0 G G C C A A A A A A A A A A G G A A G G A A G G G G A A G G G G A A A A G G G G A A A A G G A A A A G G G G G G A A G G A A G G A A A A G G G G G G A A G G 0 0 C C A A A A G G A A G G G G 0 0 A A A A G G G G A A C C G G A A A A G G G G G G G G G G G G G G A A A A G G G G A A A A G G G G A A G G A A G G G G G G G G A A A A C C G G A A A A G G G G A G G A A C G A G G A G A A C C G G C A G G A A G G G A C C G A C C A G G G G G G A A A G G G G C C A A A C A G A G G A G G C A 0 0 A G C C A A A G A A A G C A G G G G C A G G G A G A A A G A C C G G A A G G A G C A A A A C A G A A C A G G A G A G G G G G A G G G A G A T A A A A A G G G C C G A A A 0 0 G G A A A A A A C C G A 0 0 G G G G A A G G G G G A A A A G G G A G A A C C G G G G A A A G G G C C A A G A A C A G G A A A G G G G G G A C C C A G G G G G A G A G A G G G C C G A G A C C A A A G G G G G A G G G A A G G A A A A A A G G G G G A G G G A A G A A G A A A A G C C A G C A G G G G G G A A C A A C A G A G A A A A A T A A A G A A A C A G G A A G A G A A G A G G 0 0 A G G G G G C C G A G G G A G G A G G G G A A A A A G G C C A A A G A C A G C C G G A C G G C A A A G G G G A A A A G G A G G A A G C C A C A A G G A A G A A A A G A A G A G G G G G G G G G G G A A G A G A G G A A A A A G G A G C C A A G A G A G G A A G G A C G G G G A A A G G G G G G A G G A A G G A A 0 0 A A G G G G G A A A G G C C A A A A A A G G A G A C A G A A G G A G C C A A G G G G A T C C A G A A G A G G G G G G G A C A G G G G A A G G A A A G A A C C A A G A G A A A G G A A A A A A G G A G C C A A G A G G G G A A A G G A G G G G G G A G G G C A A A A G G G G G A G A A A A A A G C G A G G G G A A G G C C G G A A A G C C G G A A C A G G G A G G C A G G G G G G A G G A A G A G G G A A A A G G A A G G A G A A G A A G C C A A G A C C G G G G A A A A A A G G A G A A G A G G A A G G A A G A G G G A A A G G C A A A G G A A A A A A G G A A G G G G G A G G G A G G A A G A G G G A A A A A G A G G G A C C A G G G G G A A A A C A A A G G A A A G G G C A C C A A G G G G C A G G G G A G C C A A A G C A A G G G G A G G A A A C A A G G A A G G C A C A A C G G A A G G A G G A A A A G A A G A A G A A A A G A G G G G G A G A A A A A 0 0 G G G G G G G G G G A A C C G A A G G G A G A A A A C C A A C C G G G G G G G G G G C C G G G G A A A A G G A A G G A A G G A A A A C A G A A G G A A A G A G G A G C C C A A G G G G A G A A G G G A G A G G A G G C C G G A G A A G A C C G G A A A G G G G A G G G G C C C C C A G G C C G A C C G G A A G G G G C C A A C C G G A A G G G G G G A G A C G G A A G G G G G G G G G G G G A A G A G G C C A A A A A G G A G G G G G G G G A A A A A A C C A A C C G G A A G G G G A A A A G G G A A A G G C C G A A A G G G G A G C C A A A A G G A A C A A A A A C C G G C C G G A A G G C A A A G A A A A A G A G A G G G A G A C C A A A C G G G A G G G G C C A A C A A G A A A G A G G G A A A G G A G G A A G A A A A C G G A G G G G G C C G A G G A A A A C C G G G G T T A A G G G G G G G G A A G G C C A G A A G G G G G G A A A A G G G G G G A A G G G G G G G G G A A A G A A A G G G G G G C C A A G G A G A A A A A A A A A A A A G G C C A A C C G G A A G G G G A A A A G G G G A A G G G G A A G G A A G G A A G G A A A A G G C C C C G G A A C C C C G A A A G G G G G G A A G G G A A A A G A G G G G A A A A C G G G G G G C A A G G A G A G G A G A G A G A G G G G G G G A A G G A A G G G A A C C C G G G A A A G G G A A C G G G G G G G A A G G G G G A A A A G A G G G G G A A A A A C C G G G G A A A A G G G G G G G G G A G G T A A G G A A A A C A A A A C A G G A G G G A A G G C C A G G A A A A A C C A A G G G G G A G A G G A G A C A G A G A G G G A A G G G G G G A G G G A G 0 0 G G G A G G A G G A A A C C A A G G A C G G A A A C A A A A C A C C A A C C A A C C G G A G 0 0 G A A G A A A A G G A G G A C C A G A A G G G G G G T A A A G G G G G A C A A G A A G G G A G A A G A A A A C A A C A A G G G G A A 0 0 A A A A G G G G G G A G G G G A G G A C A G C A T A G A A A C C G G A A G A A A A C G G A G G G A G A G G G A A G G A G G A A C A A A A G G C C A G G G A A G A A A G G C C A A G G 0 0 A A A A G G 0 0 C C G G A G A A A G A G A A G A A G A A G A A G A A C C G A C A A G C C G A A G G A A C G A G A G G G G G A A A G G A G 0 0 G A A A A G C A A G G G A A A A A A C C C C C C A G G A A G 0 0 C C G G C C G A A G G G G G G A A A G G A A G A 0 0 C C G G G A A A G G G G A C A C G A G G A A A A A A A G G A G A G A A A A A G G A G 0 0 A C G A A C A A A A G G G G G G G G A A 0 0 G A G G G G 0 0 A G G G A G A G A G G A A G A A A A A A G G G G G G A A G A A A A G A A C C A A C C A A G A C A C A A A A A C C 0 0 A A G A A G A G G A 0 0 G G A G G G G G G G C C C C A G G G G G G G A G A A A A G G A G A G A A A G C A A A A A G G A G A A A A G G G G A A G G G G G A G G A G A G A A A G C A G G G G G G C A C A G G A G C C G G G G G G A A G G A A G G G G G G A A G G A A A G C C G G A G A G A A C A G G A A C C C C A A A A G A G G A G G G G G G G G A A A C C G G G G A A A G A A G G G G G G G G A A G G C C A A G G G G G A G G A A G G G G G G A A A A G G G G C C G G A A A A A A G G G G A A A A G G A A A A A A A A G G G G A A G G A A A A A A G A A G G A A G G G G A A G A A G G G G C C A A A A G G A A A A A A A A G G G G A A A A A A G G A A G G A A G G A A G G A A A A C C A A G A A A A A A A G G C C A G G G G G A A A A A A G G A A G G G G G G G G A A G G A A G G A A G G A A G G C C A A T T A A A A A A A A A A C C A A G G G G C C G G A A G G A A A A A A A A G G A A G G C C G A C C A G C A G G C A G G A C C C G G C C G G G G A A C C G G G G G G A A G G A A A A A A G G G G A A G G G G A A C C G G A A G G A C G G A A A A A A A A G G G G G G G G G G C C A G C C A A G A G G G A G G G G A A C A G G G G G G G G A A G G A A A A A A G G G G A A G G G G A A G G A A G G G G A A A A G G T T 0 0 G A A A G G A A G G A A G G A A C C C C A A A A A A A A A G G G G A G G G G G G A A T T A A A A A A A A A A G G G G A A G G G G A A A A A A 0 0 A G C C A A G G G G G G A A C C A A A A G G A A A A A A C C G G A A A C G G C C G G A G G G G A A A G A G G A A G G G G G G A T G G C C C C G G A A A A G G G A A A G G G A A A A A C C G G A A A A G G A A A A G G A A C C G G G A C A A A G G A A A G A A A A A A A A A A G A A A A A G A G G A G A G G G G G G G C C A A A A G G G G A A A A G G A A A A G G T T 0 0 G G G G G G A C A A A A G A A C G A A G A T A G A G A A G A A A C C A G A G G G C C C C A A A A A A G G C C 0 0 A G A C G G G A G G G G A A G G A A G G G A G G A A G G G A A A G A G G A G A A A A G G A A G G G G A A A A G G A A G G G G A A C C G G G G G G A A G G A A G G A A A A G G A G G A G G A A G G A A A A G G G G 0 0 G G G G A G G A C A A A G G G G A A A A G G A A G G G G A A A G C C A A A A A G A G A A C C C C C C A A G G G A G G A A A A G G C C A A A A G A G G A G A C A A G G G G G G G G G G C C G G A A A A G G G G A A A A A G C C G G A A C G G G C C A A G G G G A A A A G G A A A G G A G A G G G G A A A A A A A A C C C C G G A A C A G G A A G G G G G G A A A A C C G G G G G G A A A A G G C A A A A A A A A G A A G G A G G G A A A G G G G G A G G A G A A C C C G G C C A G A A A A A A A A C C A A G G C C G G A G A G G A G G G G A A A A G G G G G G A A A A A A G G A A G G G G A A A A G G A A G G A A C C G G G G A A G G G G A A G G 0 0 A A C C G G A A G G G G G G A C G G C C A A G G A A A A G G A A G G A A G G G G C C G G G G A A A A A A G G G G G A G G A A G A G G G A G G A A G G A A G A G G A A G G A A G G A A A A G G G G C C A G A C G G G G G G A G A G A A G A G G G G A A G G G G C C C C G G A A G G G G G G G A G G A A A A A G G G G G A A G G G G G G C C G G C C A A G G G G A G G G G G A A A A G G G G A A G G A A A A G G A A G G G G G G G G G G G G G G G G G G A A A A G G G G A A A A A C A G A G G G G A A G G G A C G G G G A A A A G G A A G G G G G G G G G G 0 0 G G G G G G G G G G G G G G G G A A G G G G A A G G G G G G G G A A C C C C G G A A C C G G G G G G A A G G C C C C C C G G C C G G G G A A A A G G G G A A G G G G A A G G A A A A C C A A A A G G A A G G A A G G C C A A G G G G G G A A A A G G A A C C A A G G A A G G C C A A G G G G G G G G G G G G G G G A A A C C A A G G A A G G A G G G G G A A G G G G G A C C G G A C A G C C A A G A A G C C G G A G A C G G A A G G C A G G G G A G A G G G G G G G A A C A A G G G A G C A A A A A A A G G A C G G A G A A A A A A A G G G G G A A G G G G G G G G G G G G A A C C A A G G A A G G G G G G A A G G A A G G G A G G 0 0 A A A A G G A G A C G G A A A A A A G G G G G G G A A A G G A G A A G G G G A G C C G G G G A A A A G G G G A A A A A A A A A A A A A A A A G G A A G G G G G G G G A A G G 0 0 0 0 A A G A G G G G G G G G G G C C A A G G C C A G A A G G A G A A A A G G G G G G A A A A G G A A G G A A C C A G A G C C G G G G G G G G A A A A A G G G 0 0 0 0 G G A A G G A G G G A A A A G G G G A A A G A A G G A A A G G G G G A A A G G G 0 0 G G A A A G G G A A G A A A G A A A A A C C G G G G G G G G A A A A A A G G A G G G G G G G A G A G G G G G A G C C G G A A G A G A A C A A C A A A A A A G A G A G G G G G G G G G G G A A G G G G G G A G G G A A A A G G C A G G G G A A G G G G 0 0 A A G G G G G G G G G G G G A A A A C C 0 0 G G G G G G G G G G A G A A G G A A A G G A A A G G G A A A G A C C G G A C G G G G A A A G A G G G G G A G A A G G G G A A G A G G A A G G A C G G C C A A G A G G A A G G G G G G G G A G A G G G A A G G C A C C G G A A G G A G C C G A A G A A C C G G G G G G A A A A A A A A C C A A A A G A A A A G A A A A A A G G A A A G G G A A G G A A C C A A G G G G A G A A A A A A G G A G A G A A G G A A C G A G G G A G A G A G G G C C A A A G G A G G G G G G A G A A G G G G G G C C A A A A A A A A C C A A A A G G G G G G C C A A G G A A G G C C A A 0 0 A A A A G G C C A A A A G G G G G G G G G A A A A A G G G G A G A G A G A G A A G G A G A G G G G G G G C C A A A A G G C C A G G G C C A A G G A A C C C C 0 0 G G C C G G A G A G G A G A G G A G A A A A G G A A A A G G G G G G G G G G A A A A A A G G C C G G G G G G C C A A C C G G A A A A 0 0 A G 0 0 A G G G A A A A A G A C G G A G A G A A G G G G A A G G A A A A G G G G A A A A A A G G A A G G A A A A G G A A A A G G G G A A A A G G A A C C A A G G G G C A C C A A G G A A A G G A A A G G A G G G G G A A G G G G G G A G A G G G A G G G C A G G A A G G 0 0 G G A A A A G A A A A A C A A A G G G G G G A A G G G A A A A G A G A A G G G G A A A A G G A G G G A G G G A G G G G G A A A A A A G G G A A A A G A A A G A A A A G G A A T T A C A A G G G G G G A A A A G G A A A G A A G A A A A G G G G G C C C C G G A A G G G G A A A A A A G A C A A G A A G G A G A G G A G A A A C A A A G G A G A A G A A G A A A A G G G G A C A G C A A G A A A A C C C C G G G G G G G G C C G G A A C C G G A A A A G G G G G G C C A A G G G G G G G G G G A C A G 0 0 G G C C A A G G A A 0 0 G G G G A G C C G A C C A G A A C C G G G G C C C C G A G A G G A A A G A A A A G G A G G G G G G G G G G G G G G G A G C C G G A A G G A G A A G G A A G G G G C C A A A A A G C C A A G G A G A A C C A A A A A A G A A A A A A A G G A A A A G G C C A A G G G G A A G G G G A A G G G G G G A A A A A A C C A A G G G G G G G G 0 0 G G G G C C G G G G G G G G G G A A C C A A A A G G G G G G G G G G G G A A A A G G G G G G A A A A A G C C G G G G A G G G A A G G G A G G A A G G A A A A A A G G A A A G G G A A A A C C A A G G G G C C G G G G C C G G A A G G G G G G G G A A G G A A G G G G G G G G C C A A G G G G G G G G G G G G G G A A A A G G G G C C A A A G A A G G G A G G G G A A G G G G A A G G G G A A A A C C G A G G A A G G A A A A A A A A A A G G G G G G G G G G C A G G A A A G G G G G G G C C G G A A C C G G G G G G A A G G G G A A G G G G 0 0 A A A A G G G A G G G G G A G G G G G G G G G G G G G G A C G G A A G G G G G G G G A A G G G G G G G G G G G G C A G G G G G G G G A A G G G G A C A G G G G G G G A C A G G G A G G G G G G G A A A A G G C C G A G G A A G G A A C C G G A A A A A A A A G G A A A A G G A A G G A A G G A A 0 0 G G G G G G G G G G C C G G 0 0 A A A A 0 0 G A G A A A A C A A G G G G G G A G G A G A A G C C A A A A A A G G G G G G G G G G A A G G G G A A G G C C A G G G G G G G G G G G G G G G C C A A G A G G G G G G G G A C A A C C G G A A G G A A A A G G A A A A G A G G G G G G G G C C C C G G G G C C G G G G G G A G A A G G G G G A A A G G G G G G G G A A A A G G A G A G A C A G A G A G A A A A G G G G G A G A A A G G 0 0 G G G G A A A A G G G G 0 0 A A A A G G G G A A G G G G A A A G A A A A A A C C G G A A C A A A G G G G A A G G G G 0 0 A A A A A A G G A G G G G G G G G G G G A A A A G G G G G G 0 0 A A G G A A G G C C G G G G A A A A A A G G A A G G G G G A C C G G C C A A C C G G G G A A G G A A A G A A G G G A A A A A A A C A A A A G G G G G A A A A G G A G A A A A A A G A A G A G G A A A G G A G A A A A A A A G G G A A G G G G G G G G G G C C A A G G G A A G A A A A A A A A G G G G G G G G G G G G C C G G G G A G A A A G G G G A G G G G A A G G G G G G C C A A A A C C G G G G G G G G A A G G A A G G A G A G A G A G G G C C G G G G C C A A G G G G A A 0 0 G G A T 0 0 A G G G 0 0 A G G G A A G G G G G G A A A A G G G G G G G G A A G G 0 0 A A G G C C G G 0 0 G G G G G G A A A A A A G G G G G G G G A A A A G G 0 0 G G 0 0 G G A A G G G G G G G G G G G A G G G G A A G G G G G A G G C C 0 0 0 0 0 0 G G 0 0 G G C C A A G G G G 0 0 A A 0 0 0 0 C C C C A A A A G G A G A A C C A A A A C C A A A A G G G G A A G G G G G G G G G G A A G G A A A A G A G G G G C A G G G G A A G G A A G G G A G G G G A A C C G G 0 0 C C A A A A A A G G G G A A A A A A G G C C G G 0 0 G G G G G G G G A A A A G G A A G G G G A A G G C C G G A A G G G G G G A A A A A A G G A A G G G G G G A A G G G G G G G G A A A A G G G G A A G G A A A A A A G G G G G G A A A A G G G G G G C C C C C C G G C C G G A A G G C C G G G G G G G G G G G G G G G G A A A A A A A A G G A A G G C C 0 0 A A A A C C C C C C C C A A G G 0 0 G G G A C C G G G A A A G G G G A A A A G G A A A G G A G G G G A A G A C C G G A A G G G G G G G G G G A A A A A A A A G G A A C C A A G G G G A A C C A A G G G G A A A A G G G G A A G G G G G A A G G G G A G G G G A A A A A G A A G G A A A A A G G G G G A A G G A A G G A A G G A A A A G G A A G G G G A A C C G G A A G G A A A A G G G G G G G G C C T T A A C C G G G G C C G G A A G G G G G G G G A A A A G G C C C C G G G G G G G G G G G G 0 0 G G G G A A A A A A G G G G G G A G A A A A G G G A C A G G A A G G A A A A G G G G G G A A A A G G A A G G A A A A G G G G A A G G G G G A A A G G A A G G G G A A G G A A G G C A C A G G A C G G G A A G G G C C G G G A G G A G A G A A A C G G A G A C G A G G A A G G G A G G A G C C A A G G A A G G G G A G G G G G C C C C G A G G G G G G G G A A A A G G G A C C G G G G A G A G C A C G G G A A G A G G A G A A A A G G G G G A G A C C G G G G A G G A G A G A G G G G A A G G G A A A C C A G G A A G A A A A G G A A A A 0 0 A A C A G A A A G A A G A G A C A A C C G G G G A A G G G G A G G A G G G G G G C C G G G G G G G G G G A A G A C A A A G G G G G G A A A A G G C C A A G A A A A A A G G G A A A C A G G G G G C C A A G G G A A G A G A G A A G G G G A A G G C C A A A A A A G G A A A A G G G G A G A A G G A A G G G G G G G G G G G G A G A A G G C A G G G G A G G G G G A G A G A A A A 0 0 A A 0 0 G G A A G G A A C C A A A A A A A A G G G G A A A G G G A G G G G G A A G G G G A A A A A A A G G G G G A A C C A A A G A A G G G G G G G G G G G G G G A A A A G G A A A A G A A A G A G G A G G A G G G G A A A G 0 0 G G A A A A G G A A C C A A G G A G G A G G A A G G A A G G A A G G G G A A C C C C A A G A C A G A A A A G A G G G A G A G C C A G C A A G A C 0 0 A G A A A A G A G G A A G G A A C C A A G G A A G G G G G G G A A A 0 0 A A G A A G C A G G A A G G G G A A A A G G G G A A G G G G G G A A G G G G G G G G G G G G G G C C A G G G G G G G A G A A G G G G A A G G G G 0 0 A A G G G G C C G G G G A A G G A A A A A A G G G G 0 0 C C A A G G G G G G G G G G A A G G G G G G C C 0 0 G G G G G G A A G G G G G G G G G G C C G G C C G G A A G G G G C C A G 0 0 G G A G C C A A G G G A A G G G G G A A G A G G A G C A A G A G G G A G C C G G A G A C G A A A A G A A A G A G A G G A G G A C A G A C G A G A G G A G A G A G A G A G A G A G A G A G G G G G A A G A G G G G G G G A G G G G C A G A A G G G G A G G G G A G G G C C G G G G G A G G G G G A C C A A 0 0 G G A G A A A G A G A C A C G A G G G G G A A A G G A A G A A G A A A G G A A G G A G G C A G G A A G G A A A A A G 0 0 A C G G G G A A G G G G C C A G C A 0 0 A G G A A A G A 0 0 A A C C C A A G A A G G G G 0 0 G G A A G G A G G G 0 0 G G G A G G A G G G A A G G G G G G G A G G G G G G A G 0 0 G G G G A G G G G G G G G G G G G G 0 0 G G A A A A G G A A A A A G A A A A G G G G G G A A G G A A G G G G G G G G G G G G A C G A A G G G A G A G G G A A G G G G A A G G G G G G A A A A A A G G A A 0 0 A A G G G G A A G G A A A A A A G G A G A A G A G G G G G G G G G G G G G G G G A A G G A A G G G G G G G G G G G G A A A A G G C C A A A A G G A A A G A G G A G G A A G G A A G G A A A A G A G G C C A A A A A A A G A C G G G A G A A A G G C C G G G G A C A G G G G G G A G G A G G G C C C C A A G G 0 0 G G G G A A G G A G A A G A C C A G C C C C A G A A G G G G A A G G G G G G G G A A A A G G G G G G G G 0 0 A A A G A G G G G G G A A A T T A G C C G G G A C C A A G G A G G G G A G G A A G G G G A A G G G G G G G A G A G G A C G A A A G G G G G G A A A A G G G G C C G G A A A A A A G G A A G G A A G G C A A A G A A A A G G A A C G A A G A A A G A G A G G A A C A A A G G G C C G G G G A A G G G G A A C C G G G G A A A A C A G A A A A A A G G G A A A G A A C A G A A G G G C A A A C C C A A A A G A A G G G G G G A G G G G G G A A A G A G G A A G G G G G G A A A A G G A C A A G G G A G G G G C C G G A A G G G G G G A A C A G G A G G G A C G G G G A A A G A A G G G G A A G G A A G G G G A A G G G G G G G G G G A A A A A A A A A A C C A A A A G G G G G G G G A A G G G G C A A A A A A A A G G G A A G G G G C C G G G G C C C C A A G G A A A A A A A A G G A A C C G G G G G G A A A A G A G G G G G G G G G G G G G A A C A G A A C C G G A A A A G G G G G G G G G G G G G G A A G G G G G G A A G G G G G G C C 0 0 G G G G G G A G C C G G A A G G G G C C G G G A A A G G G G G A 0 0 G G G G A C G A A G A A G G G G G G C A G G G G G G A A A A G G C G A A A C A G G G A G A G G G A A A A G G A A G G A G G G 0 0 A G G G A G G A G G C C G G A C A A G G A A A G G G A A A A A A G G G G G G A A A A G G G G A A A A C C G G G G G G A A A A C C A A A A A A A A G G G G A A G G C C A C A A C C G G G G G G A A G G G G A A G G G G A A A A G G A A A A G G G G G G A A C C G G C C G G G G A A A A A A C C A G A G G G A A A A G G G G A A A A G G C C A A A A A A G G A A A G A A A C G A A G G A A A A G C A A G A A A A A A G G C A G A A A A A G G G A A G G G A G A C G G A G G G G G G G G G C C G G G G A G G A C A G G G G G A G A A T A G A A G G G G G G C A G A A G G A G A G A A A G A G G A G G A A G C A A G A G C C G G A A C C A A G G A A A A A A G A A G A A A A 0 0 A A G G G G G G G G G G G G G G A A A A G G A G G A G G A G A C A A 0 0 A G A G G A G A A G G G G A G G G G A C A A A A G G A A A A G G G A G G G G G G A G G G A A C C G G G A G A A G A G G A G A A A A C A A G A G A A G A A G G C A A A A A G G C C G G A A A A A G A A A C C C A A A G G G A A C C A A A A G A G G G A G G A A A G G G A C G G C C A A G G G G A A G G G A G G A A A A G A G G A A G G A C A A A A C C G G G A G G C C A G A A G G A G G G A A A G G G A A A G G G A A A G A A A A G G A C A A A A A G A A G G G G A A G G C C A A G G G G A G G G A A A G A G G A A A G A G G G G A G G G G A G G A G C C A A G G C C C C G G G A G G A A A A A A A A A A G G C A G A A G C C G A A A G A A A A A A G G A C A C A G A G G G G A A A A G A A A G A A G A G A A G G A G G G G G G G A A G G A G A G A G C C G G G G A C C A G G G G G G C C G G A A G G A G G G C C G G A A A G C A C C A G A C A A G A C C C A G A G G A G C C G G G A G G G G G G G G A A A A C A G G A G G G C C G G A G A A A G G A A A G G G G G G G G G G C C A A A A G G A G C C C C G G A A G G G G C C G A G G G G G G G G A A A A A A G A G G A G A A A G G G A A A A G G G G G G G G A A A A G G A A A G G G G G A A A A A A G G G G A A A A A A G G G G A A G G C A A A G A A G A C A A G G A A G G G G A A C C G G A A A A G G G G A A G G A A G G A A A A G G G G G G A A G G A A A A A A C A A A C C G G A G G A A G A G A A A A C C A G A A G G A A A G C C A A A C G A G G G A A A G G A G G A A A G G C C A A G A A C A G G G G G A A G G C C A A C C A A A A C C G A G G G G A A A A C C G G A A G G G G G G G G G G A A C C A A C C G G G G A A G G 0 0 A A A A 0 0 G G G G C C C C G G G G G G A A G G A A A A G G G G G G A A A A G G G G G G A A G G A A A A A A G G C C G G A A C C G G G G 0 0 A A G G G G A A A A C C A A A A A A C A G G A A A A G G A A A A C C G G G G G G A G A G G G G A G G A A A G A G G G A G G G C C A A G G A A A A A A G G G G A A A A G A C C A A A A G G A G G G A A G G A A G G G G C C G G A A A A A A C C G G G G C A A A A A G A A A G A G G G G A G G A G G G G A A A A G A G G G G A A C C G G G G A A A A G G G G A G G G A A C C G A A A A A C C C C A A A A G G A A G G G G G G A A A A A A G G A A A A A A A A C C A G G G G G G G G G A A G G G G A A G G A A G G G G G G G G G G G G A A G G C A G G A A G G A G G G A G A A A A G G A A G G A G A G G G A A G G G G G G 0 0 G G C C G G G G C C G G G A A A C C G G A G G G G A A A A G A G A A A G A A G G C C A A G G G G G G G G 0 0 C C A G A G A C C C A A A G A G G A A G G G A G A A G G A A G G G G G G G A G G A A G A C C A A A G A C C C 0 0 A A A G G G A C G G A A G G A A G G G G G G G G G G G G A G A A A A G G A A G G A A C A G G A A A A A A G G G G G G A G A A A A G G G A G G A G G G A C A G G A A A A A C C G G G G G G G G G G G G G G G G G G A A G G G G G G G G G G C C G G G G G G G G G G 0 0 G G 0 0 G G G G G G G G G G A A A A A A G G G G G G A A C C C C G G G G G G A A C C A A A A C C G G C C A A G G C C G G G G G G A A G G G G G G G G G G G G A A C C G G G G A A G G G G G G G G A T G A G G G G A A A A A A G G C C C C A A A A A A G G G G G G G G G G A A A A C C A A A A A A G G G G A A A A A G G G G G G G G G A A G G G G G G A A A A A A A A A A A A A C A A G G C C G G G G G G G G A A G G G G A A A A G G G G A A G G A A G G A C C G G G G G A A G A A A A A A G A A G G G A G G G A A A G G G G A A G G G G G G A A A A A A G G A G A A A A A A A A G G C C G G G G G G G G G G A A G G 0 0 A A 0 0 C C G G G G C C 0 0 A A A A A A A A G G A A G G A A C C G G A A A A G G A A G G G A A A 0 0 A A G G G A 0 0 A A G G A A G G A A G G A A A A A A A A A A A A A G C A A A C C G G G G A A A A G G A G G G G G G G A A G G A A A A G G G A A A G G A A G G A A A A A A G G G G A A G G G G A A A A A A G G G G C A A G G G G G G G C C G G A A G G C C A A G G C G A A G C A G G G A A A A G G G G G G G G G G A A A A G G G G G G G G A A G G G G G G A A A A G G G G G G G G G G G G 0 0 A A G G A G A A G G G G G G G G A G G G G G G G G G A A C C G G G G G G G G C C 0 0 G G G G G G A A G G G A A A C A G G A A G G C C A A G G A A G G A A G G C A A A A A G G T T G G C C 0 0 A A A A A A A G A A A G G A A A A A A A A G G G G G G G G G G G G G A A G G A A G G G G G G 0 0 G G G G A A A A G G G G A A G G G G G G G G G G G G A A G G G G A A C C G G A A A A A G A A A A G G G G C C A G A T G G G G C C G G G G G G G G A A G G C C G G A A G A A A C C G G G G G G G G G G 0 0 A G A A G G C C G G A A G G G G G G A A G G G G A G A A A A G G A A G G A G C C G G A G A A G G C C G G A A C C A A A A A A G G G A A A A A A A G G A A G G A C C C C C A A C C A A A C G A G A A G A G A G C C G G G G A A A C G G G G G G G A A C G G C C G G C A A G A A G G A A G G G G G G G G A A G G G G A A G G G G G G G G A A G G A A G G A A G A G G A A G G G A 0 0 G G A A G G A A G G C C G G G G G G A C C C A G A G G A A A A A G G A A G G A G A A A G G A G G A A G G G G A A G G A A A C C C G G G G G G G G A A G G G G G G G A G G G G A A A A A A G G A A C C C C A A G G A G A A A G C C A G G G C C A C A A A A G G A A A A C C A A A A G G A A G G G G G G C C G G G G G A A G A A G A G G G A C A A A G G G G G G A A G G A A A A C C G G A G G G A A G G G G G G 0 0 G A G G C C G G C C G G G G C C G G A A C C G G C C A A G G A A G A A C G G G G G G G G A A A A G A A A A A A A C C G G C C A C A A A A G G G G G G A A C C A A A A C C G G A A A A G G C A G A G G G G A A G G C C A A 0 0 G G G G A A A A A A G G A A G G A A A A A A A C A A G G G G G G A A A G G A C A G G A A T A G G A A A A A A C C G G G G G G G A G G 0 0 0 0 G G G G A A G G G A G G G G A A A A A C G G A A A A A C A A G G A C A G C C A G A G G A G A A G A G G G A A A G A A C C 0 0 G G G A 0 0 0 0 0 0 A G A G C C A G G G A G C C A G C A G G A C A C A G G G A A G G A A A A G A A G A A G G G A A A C C A C G A A A G G A A G G A A G G G G 0 0 C A G G A A G G G G A A G G G G A A A A G A A A G G 0 0 G A G G C A A G A G A G G G G G A G G G G G A A G A A G G A G A 0 0 G G A A C C G G 0 0 G G G G A A G G C A G G G G C C G G C C A A G G G G A A G G A A A A A A G G A A G G A A G G C A A A G G A A A G A G A A A G A A A G G G A A A G C C G G G G C C G G G G A A A A G G A A G G G G A A A A A G A A A G A C C C A G G G A G C C G A A G C C A G G A G G A A C A G G A G G G A A G A A A G G A A A A A A C C G A G G A A A A G G A G A A A A G G A G G G A A C C A A G G A A G G A G G G A A A C C A A G G G G G A G G G A G G G G G C C A A G G A A A A G A A A G G A A A A A A A A C C G A G G G G G G C A G G G G G G G G G A G G A C A G A G G G G G G G G G G G G G A C G G G G 0 0 A A G G 0 0 G G G G G G A A C C G G G G G G G G C C G G A A G G A A A A G G G G A A A A G G C C C C G G G G G G G G A C A A G G A A G G G G C C G G G G A A A A G G G G G G G G A A G G A A C A C A A G G G G G A G A G A A A A C C A A G G G A G G A G A A G G A A G G A A A A A A G G A A A G A A A A G G G G A A G G G G G A A G A G A G A A G G A A G G G G A A A G G A A A G A G G G A C A A G A A C C A G A G G A G G G G A A A A G G G A G G C A G G G G C C A A G G G A G G C C 0 0 A G A G A C C C A A A A G G C A C C A G A A A G G G A G G A A A G G C A G A A A A G G G A A G G A A G G G G A G A A G G A A G A A A G G G A A A A A A G A G A A A A A A A A G G G G G G A A A A G A G G G G A A A A G G G A G G G A G G A A G G A A A A A A A A G G G G A A A A G G C C A A A A A A G G G G A A A G G A A G G G A A G G G G A A A A G G G G G A 0 0 G G G G A A A A G G G G A A G G G G G G A A G G 0 0 G G G G G G G G A G G G C C A A G A C C A G A A A A A A G A 0 0 A A G G G G G G A G A G A A A A C C A A C A A A G G G G A A A G A G G G G G G G C A C A A A G G 0 0 A G A A G G G G G G G G A A A A G A A G A A G G A A G G G G A A A A G G A A G G G G A A A A A A G G G G G A A A A G G G A A A A G G A A G A A A G G A G G G G G A G G G A A G A A G A A A C G G A A G G G G A A G A A A A G G A A G G A A A G A A A A G A G G G G A G A A A A C G A G G A A G A A A A A 0 0 G G A A G A A A A A A A A A A G G G G G A A G G G G A A A A G G 0 0 A A G G G G G G C A A G A G C C C C G A G G G A A G A A G A A A C C G G G G G G G G G G G G G G 0 0 G G G G G G G G G G A A A G A G G A A A A A A A A A A A A A A A G G C C G G C C A A A A G G A A C C G G G G G G G G C C A A G G G G G G G G G G A A G G A A G G A A G G G G A A G G G G G G A A G G A A C C A A G G G G A A G G C A A A G G G G A A A A G G A A G G G G A A G G G G C A C A G G A A G A G G A A G A A G 0 0 A G A A A A G G A G G G A A A A G G A G G G C C G A A A A C A A A G G A A A A A A A A A G G A A G G A A A A G G C C A A A A G G G G C A A A G G G G A A A A G A A A A G G A A A A G G G G A A A A A G G G G A A A A G G G G G G G G G G A A A A A G G G A A G G G G C A G G A A G G A A C C G G G G A A A A A A G G A A A A G G A A G G G C A A A C A A G G A C C A A G A G C A G G G G G G G A G G G G A A G G A A A A A A A A G G G G G G G G C A A A A G A G G A G G G G A A G G G G G G G G G G A G A A A A G G A A A G A G G A G G G A 0 0 G G A A A G G G G A G A G G A G A A G G A G A T G A A A A A A G A A G G G A G G G G G G A A A A G G G G G A A A A G C C A A G G G G C C G A C C A C A A G G A A G G A A C C A A G G C A A G A G G G G G C C A A A A A A G G A G A G A A A A G G A A G G A A C C G G G G G A G G A A A A G G G A G G A A A A G G G G A A A A G G A A A A G G C C A A G G A A G G A A A A A G A G A G A A G A G G G G G G A A A A G G G A A A G G A A G G G G G G C C G G A A C C G G G G A A G G G G G G C C G G A A G G A A G G A G G G A G G A A A G G A A G G C C A A A C C C A A A A G G G G G G G G G A A C G G G G G G G A A A A A G G G A A C A A A G A A A A A G G G G G A A G G A G G G A A G G G G C C G G G G A G G G G G G G G G A A G G G A A A G G G G G A G A A G G G A G C A A A C C G G A A G C C A G G A G G G G G G G A A G G A A G A A A G G A A C C A A G G A A G G C C A A A C A A G G A G A G G G G G G G G G A G C A A A G A A G A A A A G G C C C C G G G G G G A G A A A G A G A A G G G G A G A A G G G G C C A A G G G A A A A A G G G A G G A A G G A G A A G G G G C C G G C A G A G G A A C C G A A A G G G G G G G G A A A A G G C C C C A A A G G G G G A A A G C C C C A G G G A G A A A G A G C C G G A A G G G G A A C C G G A G G A A G A A A G C A A G A A A G A G G G A A C C C C A G G G G A A A A A A A G G A A G G C C A A A A G A A A G A A A G G G A G G C C C C A G A A G A G G G A A G G G A A G G G G C C G G C C G G G G A A G G G G G G A A G G C C G G G G C C A A G G G G G G A G A G A A G G G G A A G G A A G G G G A A G G A A A A G A G G G G G G G G G A A A G G A A G A A A A A A A G G G G C C A A G A A G G G G G A A A A A A C C A G A A G A G G A A G C A C G G G G G G G G A A G G A A A A G G A A G G G G A A G A C C G A G G A A A A A A A G A G C C A G A G A C G G G G A A G G G G G G G G A A 0 0 G G C A G A G G A G G G A G G G A A G G G G C C G G G G G G A A A A C C G G G G G G G G G G A A G G G G C C A A G G A A A A A A A A C C G G G G G G G G A A G G C C G G G G G G G G G G C C G G G G A A A A G G A A A G G G G G A A A A A A A A A A A A A G A A G G A A 0 0 G G G G A G A G G A A G A C A G G G G G G G A G A A A G G G G G C A G A A A A A A A A A G G A A A A A A G G A A G G A A G G G G C C A G G G G G C C A A A A G G A A A A G G G A G G G G G G A A A A G G A A G G A A A A G G G G G G A G C A A G G G G G A A A A G G A A A G G G G G G A A A A C G G G G G A G G A G G G G A A A G G C C G G A C G A C C T T G A A A G A A G G G G G G G G A A G G G G G G G A A G G G G A A G A A A A A A G G G G G A G A A A A A A A A G G G G G G G A A A G A A A A A A A G G G G C C A A G G G G 0 0 A A C C G G G G 0 0 A A 0 0 G G G G G A A A G A G G A G G G A A C C G G A A G G G G G G 0 0 A A G G A A C C G G A A G G G G A A G G G G A A G G C C A A A A A G A A G A A A A A G G A A A A G G A A A A A A G G G G G G A A A A G G C C G G G G A A C C G G C C G G G A G A G G G G G G G G C C G G G G G G A G G G G G G G G G G G G G A A G G A A G G A A A G G G A G A G G A G A A G G G A G A A A A G G 0 0 A A A G G A A G A G G A A G G G G G A C A A A G A A C C G G A A C C G G C A A A G G A A A G G G G A A G A C C A A G G A G G G G A A G G A A G G A A G G A A G G G G A G G G G G G G G G G G G G G G A A G G G G G G A A G G A A C C A A A G G A G G G G G G G G G G G G C C G G G G A A G G C C A A G G G G G G A A G G G G G G A A G G A A A G A C G G A A C C G A A G A G G A G G G G G G G G G G A A G G G A G G A A G G A C G G A G G G G G C C G G G G G G C C A A G G 0 0 G G A A G G A G A A G G A C A A A C G G A A A A A A C C C A G G A A G G G G A G C C A A G G G G G G A A A A G A C C G G C C G G G A G A C C G G G G C C G G A A G G G G A A C C A A G G G G G G C C G A G G G G G G G G G G G G A A A A A A A A G G C C G G G G G A A A G G A A G G A A G G C C G G G G G G G G A A G G G G G G A A C C G G G G C C A A G G G G A A G G G G G G A A G G C C G G A A G G G G A A G G A A G G A A A A G G G G G G G G G G A A G G A A G G A A G G G G G G G G G G C C G G G G G G G G G G G G A G C C A A A A G G G A G G A G G G G G C C A A A A A G A G G G A C A G A G C C A A 0 0 A A G G C A 0 0 G G G G A G G G G G G G A A A A G G A A A A G G A A A A A A A A A A 0 0 A A G G G G A A A A G G G G G A A G G G A A G G A A A G A A T T A A A A A A G G A A G G A A A G G G A G A G A G G A G A G G G G A A G G G G A G A G A G G G G G G G A A G G A G G G G G G A G G A A G G A A G G A A A G G G C A A G G G A G G G A A A C A G A A 0 0 G G A C G G C C C C T T A A A A A A C C G G G G G G A A G G A A G G C C G G 0 0 A A G G G G C C G G A A G A A A G A G G A A A A G G G G A A A A A A G G G G A A G G G G A A G G G G G G A A A A G G G G A A A A A A G G G G G G G G G G A A A A A A G G G G A A G G C C C C A A A A A A G G G G A A A A A G C C G G G G G G A A G G G G G G G G G G 0 0 C C A A G G A A A A A A C C G G G G G A A A A A G G 0 0 G A A G A G G G G A G G G G G G C C G G G G G G A A A A G G G G G G G G A G 0 0 A A A A G G G G G G G G G G A A A A A A A A A A G G A A G G A A A A G G C C C C G G G G G G G A G G A A A A A A G G C C G G A A G A C C A G A A G A A A A A G G G G G G G G A A G G G G G G G G G G A A 0 0 G G G G A A G G 0 0 G G G G G G A A G G G G C C A A G G A A G G A A G G C C A A A A A A C C A A G G G G G G G G A A G G A A G G G G A A A A A A G G G G A G G G G G G G A G G G G G C C A A A A A A A A G G G G G G G G G G A A A A G G G G A A G G G G G G A A G G A G G G G G G G A A G G A A G G A A A A G G G G G G G G C C G G G G C C A A 0 0 A A A A T T G G G G C C G G A A A A A G G G A G A A A A A A G C A G G G A G A A A C A A G G G G A G A A A A G G G G G G G G G G G G A A G G G G G G A G G G C A G G A G G G A G G A G G G G A A G G C C A A C C G G G G G G A A G G G G A A A A A A G G G G A A A A A A C C A A A A A A C C G G A A G G G G A A G A G G G G G G G A G A A A G G A A G G G G G G G G G G G G G G G G G G A A A A G G A A G G A A G G A A G G G G A A G G G G G G G G G G A G G G G G C C C A G G G G G G G G C C A A A A A A G G C C A A A A G G C C G G A C A A A A C C A A G G G G G G A A A A G G G A G G G G A A A A G G G G G G A A C C A A C C A A A A A A G G G G G G A A G G G G C C G G G G A A G G A A A A A G A G G G A G A G A G A G A G G G G G G G G G A A G G G G G G C C A G G A A G G A A C A A G G G G G G G G G G A G A G A A A G G G A G G G A A C C A A G A A A G G G G A G A A G A C A C C A A C A G A A G G G A G G G A A A C G G A A A A A A C A G G A A G G A A G G A A A A A A A A 0 0 G G G G A A A A G G A A A A A A C C A A A A A A G G G G A A A A G G A A A A A A A A A A G A G G C C G A C C G A 0 0 A A A A G G G G G G A A G G G G A A G G G A G G A G G G G G G G A A A G G G 0 0 G G A A C C G G A A G G G G G G A G C C G G G G G G G A G G A A A A G G G G G G G G G G G G A A 0 0 A A G G G G G G 0 0 G G A A G G G G G G G G A A A A A A A A A G A G A G G G T A G G G G A C C C A G G G A A G G G A G G A A C A A G A G G G A A G G 0 0 G G G G A A A A G G G G G G G G G G G G G G G G A A G G A A C C A G A A A A A A G G G A G G A A A A A A G G A A G G G G G G A A C C G G A A A A G G C A G G A A G G A G G G A A G G G G G G A G A A A G C A G G A G G A A A A A C C A G G G G G A A G G G G A A A A G G G G G G A G G G G A A C G G A A A A A G A G A G A G G G G G A A A G A G G G A A G G A A A A A A A A A A A A A A A A A A A A C C A A C C C C G G G G A A G A A A G G C C G G A A C C A A A A G G G G 0 0 G G A G A G A G A G 0 0 A A G G G G 0 0 G A C A G A G G G G G A G G G G A G A G C C G G A G A G G A G G C C G G A A G G G G G G G G G G C C G G C C G G G G A A A A G G C A G A G G A A G G G G G G G G 0 0 A A C A G A A G A G A G G G A G G G A G A G G A A G G G G G C C A A A A G G G G G G A A A A A A A A A G G G G G G G A A G G G G 0 0 A G G G A A A G G G G A A A G G A A A G G G G G A A G G G G A G G G G G A G A G C C 0 0 A G A C G G A C A A G A A A A A A C G G G G G G G G A A A A G G A G G A A A G G G G A A G G A A G A G G G G G G A A A A A A G G G G G G A A A A C C G G C C A G A A A A A A C C A A G G G G G G G G G G G G A A G G G A G A G G G A A A G G G A A C A A G G A G G G G G A A G G G G A A A A G G G G A A A A G G G G G G A A G G G G A A A A C C G G A A G G A A A A A G C C A A G A G A G G G G A G A A G G G G A A G G A A G G G G G G G G G G G G G G G G A A G G C C A A G G G G A A G G G G G G G G A A G G A A G G G G G G G G G G A A A A G G C C A A A C A A G G G G G G A A G G C A G G A A A A G G C C G G G G A G A G A A G G A A A C G A G A A G G G G G G G A A G G A A G G A A A G A A G A A A A A A A A A A A A A A A G G G G A A A A A G A A A A G G A G C A A A G G A A A A G G G G A A G A G G G G A A G G G G G G G A G G G G C C G G G A G G G G A A A A C C G G G G G G G G A A C C G G A A G G A A C C G G G G G G C C G G G G A A A A C C A A C C A G A A G G G G A A G G G G C C G G A A A A C C G G G G G G G G G A C C G A A A A A C C G G A A A G A A G A A A A A A A A A G G C C A A G G G G A A G G A A G G A G G G A A G G A A G G G G G G C C G A C A G A A G C A A G G G G G G G 0 0 G A A G A G G A G G A G G G A C A A A G G G G G A A A A C C G G G G A A G G A G G A G G G G G G G G G G G G G G A A A C G G A C G G G G G G 0 0 G G A A G G G G G A G G A A A A G G A A A G G G A A G G G G G G A A G G G G G G G G G G G G G G G A A G G G G G A A A A C A G G A A 0 0 G G G G G G 0 0 G G G G G G G G C C A A G G G G G G C C G A G G G G A A A A A A G G G G G G G G G G G G G G A A A A A A A A A A G G A A G G G G G A A G A C G G G A A G G G G A A A A G G G G A A G G A G G G G A G G G G G G A G A A A A A A G G G C C A A A A A A G G A A G G G G G G G G A G A A G G 0 0 A A G G A A G G G G G G G G A A G G G G G G A A G G G G G G G G G A G A A A G G A A G G G G G G A A A A A A A A G G A A G G A A A A A A A A C C G G G G G G A G A A A A G G G G A G A A G G C C A A A A G G A A C C G G A A A G G G A G G A G G A A A A A A G G G G G G C C G G G G A A A A G G G G G G G G G G G G A A A A A A G G G G G G A A A G C C G G G G A A C A G G A A G G G A A G G G G G A A A A C C G A G G C A G G A A A G A A G G G G G G G G A A A A C C C C G G G G G G G G G G G G G G G G G G G G G G G G A A G A G G C C C C G G G G G G A A G G G G 0 0 G G G A A A G G G G A C G G A G A A C A G G A G G G G G A A G G A A A A A A A A A A 0 0 A A G G A A G G G G A A G G A A G G G G A A G G G G A A A A A A A A G G G G 0 0 A A A A A A A A A A C C A G A G A G G G G G A A G G G G G G A A G G A A G G A A A G C A G G G G 0 0 G G A A G A A G A A A G G G G G G G A A C C G G G G A A A G A G A G G A A G A A G G A A C C G G G G A A A A A A C C G G G G G G G G G G G G G G C C A C A G A G A A A A G G A A G A G A A A C C A A G G A A G G A A A G G G A A G G G G G G G G A A G G G G G G G G C C G G G A G G A A C C G G A A C C A A G G G A G G C C G G G G G A G A G G A G G G G G G G A A G G G G G G G G C C G G G G G G A A G G A A A G G G G G G G A A G G G G G G G G G G G A G G G G G G C C G G A A C C C C G G A G A A G G A G G G A A G G 0 0 A A G G G G A A G G G G G G A A A A G A G G G G G G G G G G G G A G G A G G G G A A G G G G G G A A A A G G G A 0 0 C C G G G G A C G G G G G A G G G G G G G G G G A A G G 0 0 C C A A C A A A A A A A A G G G G G G G A A A A A A A A A A A A G G G G C C G G G G G G G G G G A A G G G A G G G G C C G G C A G G A A A A G G A A G G G G G A A A A A A A G G G G A A A A G G A A C C A A G G G G G G A A G G G G C C G G A A A A A A G G A A G G A A A A G G G G A A A G G G C C G G G A G G A A G G G G A A G G A A C C C C G A A G G G A A G G C C A A C C A A A A G G G G G G G A G A A A A A A A A A G G A A A A A A G G C C G G C C A A C C G G G G A G G G A A 0 0 A G A G G G G A A A A A A A A A C C G G A A G G G G A A A A 0 0 G G G G G G A A A A A A G G A G A G A A G A A G G G 0 0 A A A G C C A G G G A G G G G G G G G G G G G G A A G A A A G G A G G G G G A A G G G A G G A G A G G G G G G G A A A A A A C C G G G G G G A A G G C C G G A A G G A A A A G G A A A A A A G G A G G G G G A A G G A A C C G G G G C C G G G G C C C C G G G G G G G G G G G G A A G G C C A A G G A A A A G G A A G G A A A A G G A A A A C C G G G G A A G G A A G G A A A A G G G G A A A A G G A G G A A G G G 0 0 G G A A A G G G G G A A G G A G A G A A A A A G A G A A G G A A C C A A A A A A G G G G A A A A A A G G G G G G G G G G A A C C A A A A C C G G A A A A G A A G G G A G G G A A G G G G G G C C A A A G G A G G G G G G C C A C A C G G G G G G G G A A G G G A A A G A C C A A A G A G A A C A A G G G G A A G C A G A G G A G A C G G A G A G G G A A A C A C A G G A A G A G G G A G G G A G A A G G G G G G A A C A G G G A A G A G G A A G G A G A A G G A A A G G G G C A A A G A G G A G G G A C A A A A A A 0 0 A G A G A A G A G A A G A G G G A G A A A G A G A G 0 0 G G C C A G A A A G A A A A G A A G A G A G A A A A A C A A A A G G G G A A G G A G A G A G A A G G A A A A G G G G A G G G A A A C A G C C G G 0 0 A A A A G G G G A A G G A A G G A A A A G G G G A A G A G G A G C A G G A A G G G G G G G G A A A A C C G A G A A A G G G G A A C C G G G G G G A A G G G G A G A A G G C C A A A A C C A A G G G G C C G G A A 0 0 G G G G A A C C G G G A G G A A G G C C A G A A G G A A A A G A G A G G G G G G A A G G G G A G G G A A G G G A A G G G G G A A C C G G A A A A G G A A A A G G G G A A A A A G G G C C G G G G G G G G A A G G G G C C C C G G G G A A A A A A C C A A A C A G A A G G G G G G A G A A G G C C G G A G G G G G C C G G A A A A A A A A G G G G G A A A G G A A 0 0 G G G G A A C C G G G G 0 0 G G A A A G A A G G A G A G G G 0 0 G G G G C C G G G G G A G G A A A A A A G G G G G G G G C C A A A A G G G G 0 0 A G A A G A G A A A G G A G A A G G A A G A G G C C G A G G A A A A A A G G G G A A A A A A G G G G A A G G A A G G G G G G A A G G A A G G C C G G G G C C A A A A A A G G G G A A G G G G A A A A A A A A G G G G G G G G G G A A A A A A A A A A G G G G A A A A A A A A A G G A G G G A C A G G A A C C C C A A A A A A G G A A G G G G A A G G G G C C G G G G C A A A G G A A G G G G A A G G A A A A A A A A G G G G A A G G G G A A A A A A G G A A C C G G A A G G G G G A G A G G A A A C G G A A A G A A G G G G G G A T G G A A G G A A G G A A G G A C G G G A G G G G G G A A G G G G A G C C A A G G 0 0 G G G G A A A A G G G G A A A A G G C C A A A A A A A A A A A A G G G G A A A G A A A A A A G G C C G G G G G G G G G G A A G G A A G G A A 0 0 G G G G 0 0 G G A A A A A A C C G G A A C C G G A A G G A A G G A A A A A G A A G G A A A A G A C C A A A A G G A A A C A A G A A A G G A A G G G G G G C C A A C C G G G G G G A A G G C C G A A G G G G A G G 0 0 A A A A G G A A A A G G A A G G G A G G C C G G A A A A G G A A G G G G A A A A A A G G A A A A C C G G G G G G G G A A G G G G A A G G G G C C G G G G G G G G A A G A C A A A G A A G A G A A A T G G G G G A G A G G A C A A A C C C A A A A C C G G A G A A A A A G G A A G A A G G G G G G A G A A A A C C G G A A A A G G A G C A A A G G G G C C G G G G G A A A G G G G A A A A A G G G C C A A A A A A C C G A G G G G G G A A G G G G A A A A G G A A A G A G G G G G A A A A G G C C G G A A G G A A A G 0 0 G G A G G G A A A A A A A A G G A A A A C C A A A A A A A A C C G G G G G G A A A A A A A G C C A G G A C A G G A G A A A A A G A A G G A A G G A G G G G G G G A G C C A A A A 0 0 A G G G A A C A G A G G G G A A A A A A G G C C A A C C A A A G G G G G A A A A A A G G G G A A A A A A G G G G A A G A G G G G G G G G A A A C A A G A A A A G G A A C G G C A G G G G G G A A A A G G A A A A G G A A A A A A 0 0 A A G G G G G A G A A A G G A G G G A A A A G G A A A A A A A A G G G G G G G G A A A A A A A A G G G G G G A A A G G G G G A A G G G G A A C C A G G A A A G G G G A A G G A G G G A G A G G G G G A A G G A A G A A C G G G G A G G G A A G G G A C C A G G G A A G G A A G G A G A G G A G G A G G A A A A G G G T T A A A A G G A A A A G G G G G G G G G G G G G G C C G G G G G G A A G G A A A A G G A A A A A G A A A A G G G G C C G G G G A A C C T T G G A A C C G G G G A A G G A A A A A A C A 0 0 G A A C C C A G G A C C G G A A A A G G G A C A G G G G G G A A G G G G G G G G G A A A A A G G A G G A C C A G A G A A A A A A G G G A C C A A G G G G C C A A A A G G A A G A A C A A A G A G A G A A G A G G A G G G G G G G G G A A G G G G G G G G G G A G A A A A A A A A C C A A G G G G C C G G G G G G G G A A A A C C G G A A G G A A G G A A A A A A A G A G G A G G A A C A G A A C G A A G A G A A G A A A A G A A G G A A G G A A A G G A C A A A A A A A A A C C A A G G A G A A A C A G G A G G C C G G C C A A G G G G G G G G A A A A A A G G G G A A G G G A G G A G G G A A C C A A G G A A G G G A A A A A G G G G G G A A A G A G G G A A A A G A G G G G A A G G A G A C G A A A A C G G G G A A C C G G G G G G A A G G C C A A A A A A G G A A G G A A A A A A G G A A A G G G A A A A A A A A G G G G G G C A G A A C G G G G C C G G G G A A G G A A C C A G A A C A A G G G A C G A A G G G G G A G A G 0 0 G G C C A C G G A A A G G G A A A G A A A A G G G G G G A A A G A C G G A A C C A G C A A A A G G G C A G G C C A A G G A A A A A A G G C C G G G G C C G G G A G G A G A A G A G A A A A G A A C C A G G G A A A G A G A G A A G A G G A G A A A G G A A C A G G G G A C C G A C C C C G A G G A A A A A A G G G G G G G G G G G G A A G G A A G G A A C C T T G G G G A A G G A A G G G G G G A A G G C C A A G G G G T T G G A A G G A A 0 0 G G G G A A G G G G G G A G G G G G G G G G A A A A G G A A G G A C A C G G G G G G G G A A 0 0 G G G G A A A G G G G G G G 0 0 A A G G A A A A A A A A A A A A A A G G A G C C A A C C G G G A C A A G A A A A A G G G G G G G A A G G G G G A A A G G 0 0 G G A A A A A A A A G A G G A G G G A A A A C C G G G G G G G G A A G G G G G A A A G G G G A A G G G G C C G G C C A A A A C C G G A A A A G G G G C C A A G G A A A A G G G G A A A G G A A G C C G G A A G G G G A A A A A A G G A G A G A A G G G G G A A A A G A G A A A G C C A A G G G G A A C C G G A G A A A A A A G G G G A A G G G G A G A A A A G G G A G A G A G G A C A A G G A A C C G G G G C C G G C C G G G G C C A A G G G G A A A A C C G G A A A A A A C C A A G G G G A A A A G G G G A A G G A C A A G G G G G A C C A A G G G G G G C C G G C C A A G G G G C A C C G G A A C C G G G G G G G G A A A A G G G G A A G G G G G G C C C C A A C C A A A A A A G G A A G G G G A A A A G G G G G G G G G G C C A A A A G G C C A A C C A A G G G G G G G G A A G A A A A G G A A G A G G G A A A G A A G G A A C C A A C C G G G G G G G A G G A G A G A A A A C C A G G A G G C A G A G G G G A A G G A A G G A A G G A A C C A A C C A G A G A A A A G G G G G A G G G G C A A C G G A A G A C C A A C C A G A G A G A C G A A G A G A A A G A A A A A A G G G G C C G G A A G G A A A A A A A A C C A C A A A A A A A A G G G A A A G A A G A C A A G G G G G G G G A A A A A A A A C C A A A A A A A A A A G G A A G G A A A A A A A A G G G G G G G G C C G A G A G A C A G G G A G G A A G A A G G A A G A A G G G A G G G G A A A A G G G G G G A C G G G G C C G G A A C A G G A G A G A A A G A A G G G G A A G G A A A A G A A A A A G G A G G G G A C C A C A A G G G A G A G G A A C C G G G G A A A A G G G G C C A A G G A A A A G G G G G G G G G G G G C C A A G G G G G G C A C C 0 0 G A G G G G A A C C A A A A A A G G G G G G G G 0 0 A A G A G A G G C A A A G G G G G G G G G G G G C C A G A A C C A A G G A A A A G G A G A A A A A A C C G G A A A A A A G G A A A A G G A G A A A A C C A A A A A A A A A A G G G G A A G G A A A G G G G G G A A A G A A A C C A G G G A G A G G A C A C C A A A G A C G G G G G G A C G G C C G G G G G A G G G G C C A A A A A A A G C C A G G A A G A G C C G G G A C C A A A G A G A A A A A A A G C C A G G A A A A G G G G G C A A A A A G G A G G G G G C C A G G G C C G G C C A C G A G A G A A A G G A G G A A G A A C C A A G G A G G G A C A A G G G G A C A G A A G G A C G A G A A A G G A C G A A A G A 0 0 G A G A G A G A A A A C G G G G A A A A A G C C A A G G G G A A A A A A G A T T A G A A G G G G 0 0 A G G G A A A A A A G G A G A C A A G G G A C C A C A A A A A A A A G A A G A C A A G A A A A G A G A C A G A G G A G G A G A A T T A A C C G G A A G G G G G G A A G G A A A A A A G G A A A A A A G G A A C C G G A A G G A A G G A A G G G G G G G G G G A A G G T T G G G G G G G G A A G G A C A G A A 0 0 G G A A A C A G G G G G G G G G C C G G A A G G A A A A C C A A G A G G G A A A G A G A A A A A C A C C A A A A A A C C A A A A C C A G A A G G A A A A A A G G A G A A G G G G C C A A G G A A A A G G G G G G A A A A C C C C A A C C 0 0 A A G G G A G A A A A A A A G G A A G A C C G G A A A G G G G G G G A A A A G G G G A G G G C C G G G G A A G G G G G G A A G G A A G G A A G G G G G A A C G G A A G G A A G A A A C C A G G G A G A A G G A A G G G G A A G G A A 0 0 0 0 G A G G G A C C A A G A C C G A G G G G G G A A A A G G G G G G C C 0 0 A A C C G G G G A A C C G A G G G G G G A A G A G G G G A G A C G G A A G G A A G G A A G G C A A A G G G G G G A A A A C C A A A A A A G G G G G G G G G G A G A A G A A G A A A C A C G G A A G A A G G G A G C A G G C C G A G A A A G G G G G G G A C A A G C C G G A A C C A A A A G G G G A A G G A A G A A G A A A A A A G G A A G G G G A A A A G G G G G G A G A A A G C C A A A A A G G A A A A G A G A G A G A A G G A A G G A A G G G A A A G A G G A A C C A A C C G G G G G A A G A A G A A G G G G A A A A A G G A A G G G G C C G A A A G G A A A A G G G G G G A A G G A A A A A C G A G G G G A A A G G A C C G G A A G G C C A G G G G A A A A A G G A A G G G G C C A G C C A A A C G A G G A G G A A A G A G G G G C A A A C C G G A A A A A G G G C C G G A A G G G G C C A A G G A A A G A A G G G G C C G G A A A A G G A A G G G G G G G G G G G G A A G G G G G G C C G G C C A A G G G G G G G G C C G G G G G G A A G G G G G G A G A A C C A G C C G G G G G G A A A A G A C C A A C C G G A A G G A G A G A C G G C C A A A G A A G G A A G G G G C C G G G G A A A A G G A A G A A A G A A A G G G G A A C C 0 0 G G A A G G A A G G G G G G A A A A C C A A G G C A A G G G A A G G G G A A G G A A A C A G A G A A G G C A A A A G A G A G A G C A G G A G A A G G C C A G 0 0 A A A G A A G G G G A A G G G G A A G G G G G G G G A A G G A A C A G G G G G G A A G G G G G G C C G G G G A A G G G G A G A A A G A A A A A G A G G A A A G A A A A G A A A A G G A A G G A A G G G G G G G G A A A A G G G G G G G A G G A A A A G G C C A A A A G A G A G G G G G G C A G G A A G G A A A A G A A A G G G G G G G G G G G G G A G A A A G G A A G G G G G G G G A A A G G A A A G G G G A A A C A A G A A C A G G A A G A G C C A A A A A G C C A A G G A A A G A G A G A G A G A G G A A G A G G G G A G G A G A G C C G G G G A A G G A G A A A G C C G G A A G G G G G A A A G G G A A G G G A G A G A A G G A G A A C A A G A G G G A A G G A G C A C C A A G A G G G G A G C A G C G G G G G G C C A A A A A A G A A A G A C C G G A A G G G G G G A A A A 0 0 C A G G A G A A A G G C A G A G G G G A C C G G C C G G G A G G A A C A A A C A A A G G C C A G G A G G G G C A A A A G A A A G A A A G A A A G A A A G G A A G C C C C G G A A G A A G A A G G G A G G G A G A A C C A G G G G G A G A G G A A G G G A G G G A G G A A G G A A A A G G G G G G A A G G A A G G G G A A G A G G A G G A A G G G G G G G A A G G A G G G A C G A G G A G G G A G A A G G A G G A G G G G C C G G G G A A C C G G A G G G G A A C A G A A A G G G A A A G A A A A G A A A G A A A A C G A A G G A A G G A G A A A G G A G C C A A A A A A A A A A G G A A A A C C G G G G G G G G A A A A A A A A G G A A A A A A G G G G A A G G A A G G G G A A 0 0 G G C C G A A A G G G G G G C A A G G G G G G G A A G G C C A A C C G G G G A A C C A A G G G G G G A G G A A G A G A G C C C C C C G G A A G G A A G G G G G G G G A A G G A A A A A G A A G G G G A A A G G G C C A G G G A G G G A A C C G G G G A A A A G G G G C C A A A A A A C C G A A A A A A G A G G G A G G G G G T A G A A C A G C C G G A A A A G G G G G G A A G G G G C C C C T T G G A A C C A A A A G G A A A A G G G G G A G G G G A A G G G G C C A A G G G G C A G G G G G G G G G G G G A A G A A A G G A A G G G G C C A A A A A A G G G G G G A A C C C C A A G G A A C C G A G G A C A A A A A A G G G G A A C C C C G A G G G G G G G G A G A G A G G G G A G G A A G G G G A A G G A A G G G G G A A A A A A A G A C A G G G G G G A A G G G G G G G G A A G G G G C C A G A A C A G G G G A A A A G A A G G G C C C C A A A C G G G A G G G G A G C C G A A A A A A G G G C A A G A A G G G A G G A G G G A G A A A A A A G G A A A C G G A A A A G G A A A A A A G G G G G G G G A A G G A A A G A A C C A A G A A A G G G G G G G G A A A A G G A A A G A G A A G G A A G G G G A A A A G G G G G G G A 0 0 A G A A C C A A C C 0 0 G G G G C C G G A A G G 0 0 0 0 0 0 G G A A G G G G A A G G G G G G G G G G A A C C 0 0 G G G G G G G G C C A A G G A A G G G G 0 0 G G G G 0 0 G G C C C C A A A A A G A A A A A A A A G G A A G G A A A A G G A A G G A A A A G G A A G G A G 0 0 G G A A G G C C A A A A A A A A G G A A G G G G G G A A 0 0 A A G G A A A A G A G G G G G G G G G G G G G G G G G G A A A A G G A A A A A A A A G G G A A A A C A A G G A A A A G G G G A A A A A A C C 0 0 G G 0 0 A A G G G G A G G G G G A A G G A A G G C C G A G G 0 0 A G G G C C A A G G A G A A C C G G C C A C G G G G A A G C A G A A A G G G A A A G A G G A C A G G G A G A G A A G G A G A C A G G A A G G A G G G G G A A A A A A A G A A A A A G A G A C A G A A A G A G G A A C A C G G G A 0 0 G A A A A C A C G G A G G A A G A G A G A G A G A G G G C C G G C C C C A G A A A G G G G G G G G G G G A A G G G G A A G G G G G G A C C A A G G G G G G G G G A A G G A A G G G G A G G G A A G G G G A A A C A G G G C C G G A A A A G A A G A A G G A A G G A A G G A A G G A A A A A G A A A G G G A A A A G G A G G G A A A A G G G G G G A A G G A A C A G G A G C C G G A A G G G G A A C C A A G G G G G G G G A G A A A A A A A G G A A A A A C C G G G G G G G G A A A A C C G G G G G G G G G G C C G A G G A A A A A A C C G G G G A A G G C C G G C C A A G G G G C C G G C C C C G G A A G G G G C C G G A A G G G A A A G G G G G G C C G G G G A G A G A A G G G G C C G G G A A A A A G G A C A A G A G G A A A A A A A A 0 0 A A G G G G C C A A G G G G A G A G G G C C A G G A G G G A G G A G G A A C G G G A G G G G G A A C A A G A G A G G G G A A A G A C G A A A A A A G G G A G A A A G A A A C A A A A A A G G A G G A G G A A G A C C A G G G C C G G G G A A A A A G A G C C C A G G C C G A G G G A G G G G A A C A G G A A G G G G A C G A G A A G C C G G G G A G A G G G A A G G G G G G G G A A C C G G A A C C A A A A 0 0 A A G A G G G G G G A A G G G G G G G G C C G G C C G G G G G A G G C C A A G G G G A A 0 0 G G A A A A A A A A A A 0 0 G G A A A A G G A A G G A A A A G G G G A A A A A A A A G G G A A G G G C A G G A A A A G G A A A A G G G G A A G A G G 0 0 A A A A G G 0 0 G G G A A A A G A A A A A G C A C A A A A A G G G G C C C A G G A G G G A A A A G G G G C C A G G G G G A A G G A A A A G G C C A A C G A C A G A G G A C C 0 0 G G G G A A 0 0 0 0 A A C C G A C C G G A G A G G G G A C C C A A G A G G G A A 0 0 A G A A G G G G G G A G C C G G G G G G A A A A G G G G T T A A A C G A G G A C G A A G A C G G G A A G A C A A G A C C G A A G G A G A G G A G A A 0 0 G G G G C C G G G G 0 0 G G G G A A G G G G G A G G G G G G G G G G A G G G G G A A A A G G A A A A G G C C C C G A G G C C G G A A C C G A G G G G G G A C G G G A G G A G A A A A G G A A G G A A A A G G 0 0 G G G G G G 0 0 A A G G A A A A G G A A A A G G G G G G A A G G G G A A G G A A G G G G C C A A G G G G G A A A A A A A G G A A G G A A A A A A G G A C C C C A A A C C A A G G A G G G A A A A G G G A G G G G C G A A C C A A A A G A A G C C A A A A G G A A A A G G G G A A A A G A A A G G G G A A G G A G A G G G G G A G G A G G C C G G A G C C 0 0 G G A G C C G A G A G G A A G G G A G G G A C C C C A A A A G G A A G G G G G G A A A A A G A C A A A A A A A A G G A A G G A A G G A G A A G A G A C C C C G G A A C C G G G G G G A A G G G A A A G G A G C A A G G G C C G G A A G G A A G G G G G G C C A A G G A A A A A A A A A A G G G G G G A A A A C C A A G G C C G G A G G G A G A A G G G G G G G G A A G G C C A A G G A A G G A A A A G A A G A G A A C A A A G G G G A A G G G A A A A A G A G G A G C C G G C C A G A G A A A G A G A G A C G G C C A A A A A A G G A A G A A A G G G G A G A A A A A A G G A A G G A A G A 0 0 G G G G C C A A C C A A A A 0 0 G G G G G G G G G G C C A A A G 0 0 A A A A G G G G G A A G A G A G G A G G A G C C A G A C G A G A A A G A A A G G G G G G A A A A G G G G A A G G G G G G G A G G A G G G G G G G A A G G G G A A A A G G G G A G G A A A G G A A G G G G G G A A A A C C G G A A G G G G G G A A A A G G A A A A C C G G G G A A A A A A A A G G G G A A G G G G A A G G G G A A G G C C A A G G 0 0 T T G G G G G G C C G G A A G G G G G G G G G G A A A G A A G G A A A A A A G G A A G G C C C C G G C C A A 0 0 G G G G G G A A C C A A G G G G G G G G G G A A G G G A A G G A A A G G G G A G G G G G G G G G G G C C A A G G G G G G A A G G A A C C A A A A G G C C G G G G G G G G G G A A 0 0 A A A A A A A A A A G G 0 0 G G G G G G G A G G A A C C G G A A G G C C A A C C G G G G G A G G A A G G G G A A A G G G T T C C A A A A G G C C G G A A G G G G A A G G G G A A A G C C G G C C G G G G G G A G G G A A G A G G A G C C A G 0 0 A A A G 0 0 G G G G A A C C A A C C A A A A A G A A G G G A A G A G G G G A A A G G G G A A A G G G A A A A A A G G 0 0 G G G G G G A A G G G G A G A G A A C C A A A A A G C C G G G G A A G G G G A A A A A A C C G G A A G G G G A A G A A A G G A A G A G A G G A A G A C C G G G G G G G G G G G G G G A A A A G G G G G G G G G G G G G G G A A G C C A A G G A G A A G G A A A A A G A A G A A C A A G A G G C C A G G G G G G G G G G G G G A A G G A A A A A A A A G G A A G G G G G G A A G G A A G G A A G G G G G G C C G G G G A A A A G G G G A A G G A G A A G G G G G G G G G G C C G G G G A A A A G G G G C C A A G G A A G G A A A A A A A A G G C C G G C C C C G G G G A A G G A A A A A A A A C C A A G G G G C C G G G G G G A A G G G G A A G G A A G G G G G G G G A A G G G G A G G G C C G G A A A G A A A A A C G G A A G G G G C C G G T T G A G G G G A A G G C C G A G G G G A A A A G G A A G G G G A A G G C C A A G G C C 0 0 A A G G C C C C G G C C A A A A A A A A A A G G G G A G G G C C A A A A G G A G A G G G A A A A G G A A G G G G G G G G G G G G G G A A A A G G A A A A A A G G A A A A G G G A A A A A G G G G 0 0 A A A A G A G G G G C C G G A A A A C A A A A A G G A A G G G G A A G G A A A A G G G G G G T T G G G G A A G G A A G G G G G A G A G G G A A A G G 0 0 G G A A A G G G G G G G G G G A A G G G C C G G A G G A G G G G G G C C G G G G A A G G G G G G 0 0 A G C C G G G G A A A A G G G G G G A G G G G G G G G G G G C C G G C C G G A A A A A A A G A A C C C C G G G G G G A A G G A A G G A A G G G G G G G G A A A A A A G G A C G G G G G G G A C C G G A A G G A A G G C C G G G G G G G G A A C C G G G G G G A A A A A A A A G G A A C C G G G G G G C C G G G G C C A A A G G G G G G G G G A A A A G G 0 0 G G A G C C A G G G A G G A T A G G G G A A A A G G G G A A G G A A C C A A A A G A A A G G A G A A G G A A A A A G G G A A G G G G G G G G A A C C A A A A A A G G A A G G G G G G G G G G G G A A G A C C A C A A G G G G A G G G G G A A C C A A A A G G A A G G G G G G A A G G A A A A G G A A A A G G A A A A G G A A G G A A G A A A G G G G A A A A A A A A G G A A G G G G G G A A A A G G G G G G C C A A A A A A C C A A A C G G G G A A G G G G G G C A A A A A A A A C G G C C C A A A A A G G G G A A A A C C C C A A A A A A 0 0 G G A C G G G G 0 0 C C G G G G G G G G 0 0 A A G A A G A C A A A A G G C C G A A A G G A A C C A A G G A A G G G A C C A G G G A A G G G A G A A G G G G G G A C C A A C C G A G G C C G G G A G A G A A A A A G G A A G G A A G G G G G G G G C C A A G G G G G G G G G G A C A G A A A A A A G A G G A A A A A A G G G G G G G G G G A A C A A A A A T T A A C C G G G G G G C C G G A A A A A A G G A G A A G G G G G G A A C C A A G G A A G G G G A A A A A A G G G G G G G G C C G G G A G G A A A A C C G G A A A A A A A A A A A A A A A A A A C C G G A A A A A G A A A C G A G G A A G G A A A G G G G G C C A A A A G G A A 0 0 A A A A G G C C G G A A A A G G G G A A A A G G A A A A G G G G A A G G A A G G G G A A A A G G A A A G C A A G A A A A A A A A A A G G G G A A C C G G G G A A G G A A G G A G A A A G G G A G G A A A A A A A C C A A A A A A 0 0 A G A A G G A A A A G G A G A A A A A A A A A A G G A A C C C C G G G G 0 0 G G C C G G G G A A G G C C G G G G G G G G A A A A A A G G A A A A G G G G A A A A G G A A G G A A A A G G A A A A G G G G G G A A A G G G A A A A A A A A G G G G A G A A A A A A G G G G A A A A A G G G C C G G G G G G G G G A A A G G C C A A A A A A G G A A A A A A A A G G A A G G A A G G A A G G G G A A G G C C A A G G A A G G G G A A A A G G A A G G C C A A G G G G A A A A A A A A A A G G G G A A A A C C A G A A A C A G G G A A A G A G A G A A C A A A A A A A G G G G A A G G A C G G A C C A G G G G G G G G A A A A G G A A A A A G C G G A G G A A A G A G G A A C A G A G G A A G G G A A A A A A A A G A A G G G C C G G A A G G A A A A G G A A G G C C C C G G G A C A G G C A A G A A A A A A G G G A G G G G A G A A G A G A A G A A C A G G A G A C A C G A G A G G A A A A A A G G G G A A G G A A G A G G C C G A G G A G A G G G C C A A A A G G T T A A C C A G A G C C G G G G A C A G G A C C C A A G A A A G G G C C A A G G A A A A A A A A G G G G G G G G A A A A A G G G A A A A G A G G A A A A G G A A G G A G A A A A A A G G G G G G A A A A A A A A G G G G G G G G G G A A G G G G A A G G A A G G G G G G A A G G A A A A G G A A C C A A G G A A A A A A A A A A A G A G G G A A G A 0 0 A A A A G A A A G A A A C C A A G G G G A A A A C C G A C A C A C C A A A A 0 0 A A G G A A A A G G A A G G A G A A A A G G G A A G A A A A C A C C G A A G G G A G A A A G A A G G C C G A A A A G A A A C A G G A A G G G G A A A A A A A C C G G G G C A A A C A G A C C A A A G A A A G A G A A A G C C G G G A G G A A G G A G A G G A A A A A A G G A A C G A G A G G A A G A A C G A G G A G C C G G A A A A G G C A G G A A C C C C A A A G A A A C A C G G G G G G G G G G A A A A A A G G A A G G A A G A C C G G A A G A G A G A C A G A C A A C 0 0 C A A A C C C A G G G G A G C A A A A A A A A A A A G G A A G A G G A G 0 0 A G A G A A G G C A A A A A G G A A A G A G A A G A A A A A C C 0 0 G A A A G G G C C C A A A G A C A A G G A A A G G G G A A A A G G G C C G G G G A A G G G G G G C A G G G A A A A A G A G A C A G A A A A G C C G G G G G G G G G G A A G G A A G G G G G G C C C C G G G G C C G G G G G G G G G G C C G G G G A A G G A A A A A A A A A A 0 0 G G G G A A C C G G A A A A G G G G C C G G C C G G G G G A A A C C G G G G C C G G 0 0 G G A A A A C C A A A A A A A A G G G G G G T T C C G G A A G G G G A A G G A A G G 0 0 G G G G G G C C G G G G A A G G G G G G A A G G G G G G G G G G G G G G G G A A G G A A G G G G A A A A C C A A G G C C A A A A A A G G 0 0 G G C C A A G G A A G G A A C C G G A A A A A A C C A A A A G G G G A A A A A A G G G G A A A A G G A A G G A A A A G G G G A A A A G G G G G G A A G G A A C C G G G G C C C C G G A A G G G G A A A A C C A A G G A A A A A A A A C C A A A A G G G G A A A A G G G G G G G G A A A A G G C C G G G G G G A A G G G G G G G G A A G G C C G G A A C C A A A A A A A A A A G G A A A A G G A A A A G G A A A A A A C C A A A A A A C C A A A A A A G G G G G G A A A A G G C C A A G G A A G G A A C C A A G G A A A A G G A A G G G G A A G G G G A G G G A C G A G G A G G G G G A G A A A A G G G G G G A A G A C C G G G G G G G G G G A A G G A A G G C C G G G G G G G G A A G G G G G G G A G G A A A A 0 0 G G G G A G G G G G G G G G G G G G G G 0 0 0 0 A A G G G G 0 0 G A G G G G A A A A A A A A G G A A G G C C A A G G G G C C C C G G G G G G A A C C 0 0 G G A A A A A A 0 0 A A G G A A A A A A G G A A G G G G G G G G A A G G A A C C G G A A G G A A G G A A A A A A G G G G G G A A A A G G G A C C A G G G A A A C G G A A G G G G G G G A 0 0 C C G G A G G G A C C C G G G G G A A A A A G G G G G G 0 0 C C C C C C G G A A A C A C G G A A A G G G G G C A G G G G A A G G C C C C G G A A G A G G A A A A G G A A A G A A G G G G G G 0 0 G G A A A A A G A G G G G A A A G G G G A A A A C C A A G G G G C C G G G G A A C C G G A C G G A C G G A A A A A G A A G G A A G G A G G G A C A G C C G G G G G G C C G A G A A G G A A A A A G G A G G A G G G G A G A G G A G A C C G G C C A A A A A A G G G G G G G G A A A G C A G A G A A G A A G G A A A A C A G G G A G G A C C A G G C A A A G G A G A C A C A G A G G G A A C C G G A A C C G G G G A G G A A G G G G G C A G A A A A G A C G A C C G G C A C C A G G G A A A G A G A G A G G G A A A A A A A A A A G G G G G G A A A A G G A A A A 0 0 G G A G A G A A A A G A A G A G A A G G G A G A A A G A G G G G G G G G G G G G A A G G G G A A G G G G G G A A G G G G A G A G G G G G C C A A C C G G A C A A G G G G G G G G 0 0 G G G G G G A A A A G G A
[truncated: 90,202,616 more chars]
