# Supplementary material for: Novel genes involved in the genetic architecture of temperament in Brahman cattle
Source: PLoS One. 2020 Aug 21;15(8):e0237825. doi: 10.1371/journal.pone.0237825 (PMC7446865; doi:10.1371/journal.pone.0237825)
Supplement: S3 Dataset — Contains the animal ID, birth date and values of EV, PS, TS. (TXT) [file pone.0237825.s003.txt]

ID	SEX	BORN	EV	PS	TS
103	HEMBRA	2010	3.56	5	4.28
113	HEMBRA	2010	3.57	5	4.28
120	MACHO	2010	0.70	1	0.85
123	HEMBRA	2010	3.27	5	4.14
147	HEMBRA	2010	3.87	4	3.93
148	MACHO	2010	3.37	5	4.19
156	MACHO	2010	0.52	1	0.76
170	MACHO	2010	1.17	5	3.08
179	HEMBRA	2010	1.44	4	2.72
185	MACHO	2010	3.09	5	4.05
186	MACHO	2010	3.16	5	4.08
191	MACHO	2010	3.93	1	2.47
501	MACHO	2010	0.80	1	0.90
506	MACHO	2010	1.13	4	2.56
508	MACHO	2010	4.58	5	4.79
1122	HEMBRA	2011	3.90	5	4.45
1130	HEMBRA	2011	3.67	4	3.83
1131	HEMBRA	2011	3.13	5	4.06
1150	MACHO	2011	1.06	5	3.03
1153	MACHO	2011	3.17	5	4.08
1163	MACHO	2011	5.20	4	4.60
1175	MACHO	2011	4.65	1	2.82
1186	MACHO	2011	4.26	1	2.63
1193	HEMBRA	2011	0.98	1	0.99
1195	MACHO	2011	3.12	4	3.56
1200	MACHO	2011	4.09	5	4.55
1204	MACHO	2011	1.24	5	3.12
1207	HEMBRA	2011	5.60	2	3.80
1208	HEMBRA	2011	4.25	5	4.62
1210	MACHO	2011	1.25	5	3.12
1219	MACHO	2011	4.13	3	3.57
1603	HEMBRA	2011	3.27	5	4.13
1605	HEMBRA	2011	0.97	1	0.99
1608	MACHO	2011	0.80	1	0.90
1611	MACHO	2011	1.35	5	3.18
1612	HEMBRA	2011	0.77	1	0.89
2022	HEMBRA	2002	3.88	1	2.44
2030	HEMBRA	2002	3.66	5	4.33
2031	HEMBRA	2002	0.61	1	0.80
2109	HEMBRA	2012	3.41	4	3.71
2112	MACHO	2012	1.00	4	2.50
2113	HEMBRA	2012	1.47	4	2.74
2118	HEMBRA	2012	4.38	4	4.19
2126	HEMBRA	2012	1.11	4	2.56
2130	HEMBRA	2012	1.32	5	3.16
2132	MACHO	2012	0.60	1	0.80
2136	HEMBRA	2012	1.18	5	3.09
2138	MACHO	2012	0.98	5	2.99
2139	HEMBRA	2012	1.40	5	3.20
2152	HEMBRA	2012	3.55	5	4.27
2154	HEMBRA	2012	1.10	1	1.05
2155	HEMBRA	2012	3.27	4	3.64
2157	MACHO	2012	0.70	1	0.85
2160	MACHO	2012	5.00	4	4.50
2161	HEMBRA	2012	1.82	5	3.41
2167	HEMBRA	2012	0.35	1	0.68
2168	HEMBRA	2012	3.75	5	4.38
2169	MACHO	2012	3.22	5	4.11
2180	MACHO	2012	0.81	1	0.90
2181	MACHO	2012	3.38	5	4.19
2198	MACHO	2012	0.94	1	0.97
2601	HEMBRA	2012	4.20	1	2.60
2619	HEMBRA	2012	0.57	1	0.78
2633	MACHO	2012	4.85	1	2.93
3007	HEMBRA	2003	3.32	5	4.16
3011	HEMBRA	2003	0.80	1	0.90
3041	HEMBRA	2003	3.55	5	4.27
3067	HEMBRA	2003	0.96	1	0.98
3106	MACHO	2013	4.45	1	2.73
3113	HEMBRA	2013	0.86	1	0.93
3114	HEMBRA	2013	1.18	5	3.09
3131	HEMBRA	2013	3.97	5	4.48
3135	MACHO	2013	5.72	4	4.86
3138	HEMBRA	2013	3.66	5	4.33
3151	HEMBRA	2013	0.82	1	0.91
3152	HEMBRA	2013	4.39	5	4.69
3179	HEMBRA	2013	1.52	4	2.76
3182	MACHO	2013	0.55	1	0.78
3185	MACHO	2013	1.32	4	2.66
3196	MACHO	2013	3.65	1	2.32
3215	HEMBRA	2013	0.74	1	0.87
4005	HEMBRA	2004	0.33	1	0.67
4038	HEMBRA	2004	0.93	1	0.97
4040	HEMBRA	2004	4.06	5	4.53
4047	HEMBRA	2004	4.93	1	2.97
4063	HEMBRA	2004	1.01	1	1.01
4102	HEMBRA	2014	0.64	1	0.82
4114	HEMBRA	2014	3.66	4	3.83
4118	HEMBRA	2014	3.77	4	3.88
4125	HEMBRA	2014	7.66	2	4.83
4131	MACHO	2014	0.61	1	0.81
4143	HEMBRA	2014	0.35	1	0.68
4156	MACHO	2014	4.83	2	3.42
4158	MACHO	2014	1.30	5	3.15
4159	HEMBRA	2014	0.59	1	0.79
4162	MACHO	2014	0.52	1	0.76
4170	MACHO	2014	0.69	1	0.85
4171	HEMBRA	2014	3.86	5	4.43
4172	MACHO	2014	3.11	5	4.06
4182	MACHO	2014	1.06	5	3.03
4186	HEMBRA	2014	0.63	1	0.82
4187	HEMBRA	2014	3.66	4	3.83
4190	MACHO	2014	0.61	1	0.81
4609	MACHO	2014	10.83	2	6.41
4616	HEMBRA	2014	4.70	2	3.35
4620	HEMBRA	2014	4.88	4	4.44
5106	HEMBRA	2015	1.05	1	1.02
5119	HEMBRA	2015	0.24	1	0.62
5124	MACHO	2015	0.78	1	0.89
5125	HEMBRA	2015	1.38	5	3.19
5143	MACHO	2015	5.79	5	5.40
5155	HEMBRA	2015	3.16	4	3.58
5165	HEMBRA	2015	5.23	4	4.61
5170	MACHO	2015	0.78	1	0.89
5174	HEMBRA	2015	4.74	5	4.87
5185	MACHO	2015	1.43	5	3.21
5208	MACHO	2015	1.51	5	3.26
6005	HEMBRA	2006	3.55	4	3.78
6104	HEMBRA	2016	1.60	4	2.80
6112	MACHO	2016	5.13	1	3.06
6115	HEMBRA	2016	3.89	2	2.95
6124	HEMBRA	2016	1.63	4	2.82
6136	MACHO	2016	3.97	4	3.99
6139	HEMBRA	2016	3.38	5	4.19
6166	MACHO	2016	5.17	4	4.58
6174	HEMBRA	2016	4.60	2	3.30
6181	MACHO	2016	0.75	1	0.87
6215	MACHO	2016	3.86	1	2.43
6227	MACHO	2016	0.68	1	0.84
7018	HEMBRA	2017	1.11	1	1.05
7055	HEMBRA	2017	1.78	5	3.39
7105	MACHO	2007	0.50	1	0.75
7120	MACHO	2007	0.91	1	0.95
7132	HEMBRA	2007	1.11	4	2.56
7133	MACHO	2007	3.55	4	3.77
7139	MACHO	2007	1.44	5	3.22
7149	MACHO	2007	3.51	4	3.76
7180	MACHO	2007	4.40	4	4.20
7185	MACHO	2007	1.26	5	3.13
7187	HEMBRA	2007	0.54	1	0.77
7193	HEMBRA	2007	0.63	1	0.82
7203	HEMBRA	2007	0.61	1	0.80
7230	HEMBRA	2007	4.39	1	2.69
7303	HEMBRA	2017	5.17	4	4.58
7601	HEMBRA	2007	0.42	1	0.71
7603	MACHO	2007	0.51	1	0.76
7612	MACHO	2007	0.59	1	0.79
7613	MACHO	2007	3.05	4	3.52
7615	MACHO	2007	4.73	1	2.86
7616	HEMBRA	2007	4.87	5	4.93
7620	HEMBRA	2007	0.98	1	0.99
7624	HEMBRA	2007	0.64	1	0.82
7627	MACHO	2007	1.56	4	2.78
8112	MACHO	2008	4.08	2	3.04
8113	MACHO	2008	3.43	5	4.22
8114	MACHO	2008	1.19	5	3.10
8141	MACHO	2008	1.41	4	2.71
8145	MACHO	2008	3.73	4	3.87
8150	MACHO	2008	0.82	1	0.91
8153	MACHO	2008	0.57	1	0.79
8154	MACHO	2008	0.71	1	0.86
8155	HEMBRA	2008	1.16	5	3.08
8162	MACHO	2008	3.57	1	2.29
8168	HEMBRA	2008	0.85	1	0.93
8171	HEMBRA	2008	0.80	1	0.90
8175	HEMBRA	2008	0.16	1	0.58
8181	MACHO	2008	0.78	1	0.89
8185	MACHO	2008	0.79	1	0.90
8188	MACHO	2008	3.28	5	4.14
8191	MACHO	2008	0.92	1	0.96
8603	MACHO	2008	1.08	5	3.04
8620	MACHO	2008	3.96	4	3.98
8622	HEMBRA	2008	5.79	1	3.40
9101	HEMBRA	2009	6.26	5	5.63
9103	HEMBRA	2009	6.10	5	5.55
9104	HEMBRA	2009	0.83	1	0.92
9106	MACHO	2009	3.13	4	3.57
9111	MACHO	2009	0.40	1	0.70
9122	MACHO	2009	0.72	1	0.86
9125	MACHO	2009	5.65	4	4.83
9133	MACHO	2009	4.96	4	4.48
9138	MACHO	2009	3.88	1	2.44
9147	MACHO	2009	8.79	5	6.90
9157	MACHO	2009	3.43	4	3.72
9167	HEMBRA	2009	1.04	1	1.02
9168	HEMBRA	2009	1.11	1	1.06
9174	HEMBRA	2009	3.60	5	4.30
9187	HEMBRA	2009	1.56	5	3.28
9215	MACHO	2009	3.87	2	2.93
